# Supplementary material for: Potassium [1-(tert-but­oxy­carbon­yl)-1H-indol-3-yl]trifluoro­borate hemihydrate
Source: Acta Crystallogr Sect E Struct Rep Online. 2012 Apr 6;68(Pt 5):m551–2. doi: 10.1107/S1600536812014225 (PMC3344307; doi:10.1107/S1600536812014225)
Supplement: Supplementary file 1 [file e-68-0m551-sup1.cif]

##############################################################################
#                                                                            #
# This CIF contains the data in a paper accepted for publication in          #
# Acta Crystallographica Section E. It conforms to the requirements of       #
# Notes for Authors for Acta Crystallographica Section E, and has been       #
# peer reviewed under the auspices of the IUCr Commission on Journals.       #
#                                                                            #
# Full details of the Crystallographic Information File format               #
# are given in the paper "The Crystallographic Information File (CIF):       #
# a New Standard Archive File for Crystallography" by S. R. Hall, F. H.      #
# Allen and I. D. Brown [Acta Cryst. (1991), A47, 655-685].                  #
#                                                                            #
# The current version of the core CIF dictionary is obtainable from          #
# ftp://ftp.iucr.org/pub/cif_core.dic.                                       #
#                                                                            #
# Software is freely available for graphical display of the structure(s)     #
# in this CIF. For information consult the CIF software page                 #
# http://www.iucr.org/resources/cif/software.                                #
#                                                                            #
# This file may be used for bona fide research purposes within the           #
# scientific community so long as proper attribution is given to the journal # 
# article from which it was obtained.                                        #
#                                                                            #
##############################################################################
data_I
_audit_creation_method     'form98_non/compatible with shelxl97-2'
_chemical_name_systematic
;
Potassium [1-(<i>tert</i>-butoxycarbonyl)-1<i>H</i>-indol-3-yl]trifluoroborate
hemihydrate
;
_chemical_name_common     ?
_chemical_formula_moiety     'K +, C13 H14 B1 F3 N1 O2, 0.5(H2 O1)'
_chemical_formula_sum     'C13 H15 B F3 K N O2.50'
_chemical_formula_iupac     'K +, C13 H14 B1 F3 N1 O2, 0.5H2 O1'
_chemical_formula_weight     332.17
_chemical_melting_point     ?
_symmetry_cell_setting     orthorhombic
_symmetry_space_group_name_H-M     'P 21 21 21'
_symmetry_space_group_name_Hall     'P 2ac 2ab'
loop_
    _symmetry_equiv_pos_as_xyz
    'x, y, z'
    '-x+1/2, -y, z+1/2'
    'x+1/2, -y+1/2, -z'
    '-x, y+1/2, -z+1/2'
_cell_length_a     5.84280(10)
_cell_length_b     16.3177(2)
_cell_length_c     32.1286(5)
_cell_angle_alpha     90.00
_cell_angle_beta     90.00
_cell_angle_gamma     90.00
_cell_volume     3063.17(8)
_cell_formula_units_Z     8
_cell_measurement_reflns_used     12366
_cell_measurement_theta_min     3.134
_cell_measurement_theta_max     27.485
_cell_measurement_temperature     173(2)
_exptl_crystal_description     block
_exptl_crystal_colour     colourless
_exptl_crystal_size_max     0.27
_exptl_crystal_size_mid     0.19
_exptl_crystal_size_min     0.10
_exptl_crystal_density_diffrn     1.44056(4)
_exptl_crystal_density_meas     ?
_exptl_crystal_density_method     'not measured'
_exptl_crystal_F_000     1368
_exptl_absorpt_coefficient_mu     0.384
_exptl_absorpt_correction_type     none
_exptl_absorpt_process_details     ?
_exptl_absorpt_correction_T_min     ?
_exptl_absorpt_correction_T_max     ?
_exptl_special_details     ?
_diffrn_ambient_temperature     173(2)
_diffrn_radiation_type     MoK\a
_diffrn_radiation_wavelength     0.71073
_diffrn_radiation_source     'rotating anode'
_diffrn_radiation_monochromator     'MONTEL, graded multilayered X-ray optics'
_diffrn_measurement_device_type     'Nonius KappaCCD'
_diffrn_measurement_device     '95mm CCD camera on \k-goniostat'
_diffrn_measurement_method     'CCD; rotation images'
_diffrn_reflns_number     24771
_diffrn_reflns_av_R_equivalents     0.0273
_diffrn_reflns_av_sigmaI/netI     0.0245
_diffrn_reflns_theta_min     3.14
_diffrn_reflns_theta_max     27.48
_diffrn_reflns_theta_full     27.48
_diffrn_measured_fraction_theta_max     0.994
_diffrn_measured_fraction_theta_full     0.994
_diffrn_reflns_limit_h_min     -7
_diffrn_reflns_limit_h_max     7
_diffrn_reflns_limit_k_min     -21
_diffrn_reflns_limit_k_max     21
_diffrn_reflns_limit_l_min     -41
_diffrn_reflns_limit_l_max     41
_refine_special_details
;
Refinement of <i>F</i>^2^ against ALL reflections. The weighted <i>R</i>-factor
<i>wR</i> and goodness of fit <i>S</i> are based on <i>F</i>^2^, conventional
<i>R</i>-factors <i>R</i> are based on <i>F</i>, with <i>F</i> set to zero for
negative <i>F</i>^2^. The threshold expression of <i>F</i>^2^ >
2<i>\s</i>(<i>F</i>^2^) is used only for calculating <i>R</i>-factors(gt)
<i>etc</i>. and is not relevant to the choice of reflections for refinement.
<i>R</i>-factors based on <i>F</i>^2^ are statistically about twice as large
as those based on <i>F</i>, and <i>R</i>-factors based on all data will be
even larger.
;
_reflns_number_total     7001
_reflns_number_gt     6369
_reflns_threshold_expression     I>2sigma(I)
_refine_ls_structure_factor_coef     Fsqd
_refine_ls_matrix_type     full
_refine_ls_R_factor_all     0.0375
_refine_ls_R_factor_gt     0.0317
_refine_ls_wR_factor_gt     0.0717
_refine_ls_wR_factor_ref     0.0745
_refine_ls_goodness_of_fit_ref     1.033
_refine_ls_restrained_S_all     1.033
_refine_ls_number_reflns     7001
_refine_ls_number_parameters     400
_refine_ls_number_restraints     2
_refine_ls_hydrogen_treatment     mixed
_refine_ls_weighting_scheme     calc
_refine_ls_weighting_details
         'calc w=1/[\s^2^(Fo^2^)+(0.0299P)^2^+1.0137P] where P=(Fo^2^+2Fc^2^)/3'
_atom_sites_solution_hydrogens     geom
_atom_sites_solution_primary     direct
_atom_sites_solution_secondary     difmap
_refine_ls_shift/su_max     0.001
_refine_ls_shift/su_mean     0.000
_refine_diff_density_max     0.304
_refine_diff_density_min     -0.236
_refine_ls_extinction_method     none
_refine_ls_extinction_coef     ?
_refine_ls_abs_structure_details
;
Flack (1983),
2995 Friedel pairs
;
_refine_ls_abs_structure_Flack     0.00(3)
loop_
    _atom_type_symbol
    _atom_type_description
    _atom_type_scat_dispersion_real
    _atom_type_scat_dispersion_imag
    _atom_type_scat_source
    'C' 'C' 0.0033 0.0016
                         'International Tables Vol C Tables 4.2.6.8 and 6.1.1.4'
    'H' 'H' 0.0000 0.0000
                         'International Tables Vol C Tables 4.2.6.8 and 6.1.1.4'
    'B' 'B' 0.0013 0.0007
                         'International Tables Vol C Tables 4.2.6.8 and 6.1.1.4'
    'F' 'F' 0.0171 0.0103
                         'International Tables Vol C Tables 4.2.6.8 and 6.1.1.4'
    'K' 'K' 0.2009 0.2494
                         'International Tables Vol C Tables 4.2.6.8 and 6.1.1.4'
    'N' 'N' 0.0061 0.0033
                         'International Tables Vol C Tables 4.2.6.8 and 6.1.1.4'
    'O' 'O' 0.0106 0.0060
                         'International Tables Vol C Tables 4.2.6.8 and 6.1.1.4'
_computing_data_collection     'COLLECT (Hooft, 2004)'
_computing_cell_refinement     'SCALEPACK (Otwinowski & Minor, 1997)'
_computing_data_reduction     'DENZO and SCALEPACK (Otwinowski & Minor, 1997)'
_computing_structure_solution     'SIR97 (Altomare <i>et al.</i>, 1999)'
_computing_structure_refinement     'SHELXL97 (Sheldrick, 2008)'
_computing_molecular_graphics     'ORTEP-3 (Farrugia, 1997)'
_computing_publication_material     'PLATON (Spek, 2009)'
loop_
    _atom_site_type_symbol
    _atom_site_label
    _atom_site_fract_x
    _atom_site_fract_y
    _atom_site_fract_z
    _atom_site_U_iso_or_equiv
    _atom_site_adp_type
    _atom_site_calc_flag
    _atom_site_refinement_flags
    _atom_site_occupancy
    _atom_site_symmetry_multiplicity
    _atom_site_disorder_assembly
    _atom_site_disorder_group
    K K1 0.23271(7) -0.07549(2) -0.010496(14) 0.03663(10) Uani d . 1 1 . .
    K K2 -0.44437(8) 0.16361(2) 0.030974(13) 0.03596(10) Uani d . 1 1 . .
    F F1 -0.1583(2) -0.09666(9) 0.02545(4) 0.0531(3) Uani d . 1 1 . .
    F F2 -0.4208(3) 0.00302(7) 0.02809(4) 0.0579(4) Uani d . 1 1 . .
    F F3 -0.4763(2) -0.11459(8) 0.06318(4) 0.0515(3) Uani d . 1 1 . .
    F F4 1.2008(3) 0.08962(7) -0.00590(4) 0.0599(4) Uani d . 1 1 . .
    F F5 0.9079(2) 0.17683(7) -0.01961(4) 0.0475(3) Uani d . 1 1 . .
    F F6 1.2432(2) 0.19073(7) -0.05353(4) 0.0441(3) Uani d . 1 1 . .
    O O1 0.2775(2) 0.13553(7) 0.17310(4) 0.0355(3) Uani d . 1 1 . .
    O O2 0.3463(3) 0.14600(10) 0.10405(4) 0.0501(4) Uani d . 1 1 . .
    O O3 0.6469(2) -0.13910(7) -0.13800(4) 0.0331(3) Uani d . 1 1 . .
    O O4 0.4899(3) -0.10246(8) -0.07628(4) 0.0427(3) Uani d . 1 1 . .
    O O5 0.0801(3) -0.23252(10) -0.01815(6) 0.0562(4) Uani d D 1 1 . .
    H H51 0.097(5) -0.2697(12) -0.0347(7) 0.067 Uiso d D 1 1 . .
    H H52 -0.052(2) -0.2317(18) -0.0103(9) 0.067 Uiso d D 1 1 . .
    N N1 0.0878(3) 0.05375(9) 0.12880(5) 0.0323(3) Uani d . 1 1 . .
    N N2 0.7777(3) -0.02748(9) -0.10475(4) 0.0294(3) Uani d . 1 1 . .
    C C1 0.0068(3) 0.03130(11) 0.08919(6) 0.0332(4) Uani d . 1 1 . .
    H H1 0.0749 0.0484 0.0638 0.040 Uiso calc R 1 1 . .
    C C2 -0.1791(3) -0.01743(10) 0.09157(6) 0.0289(4) Uani d . 1 1 . .
    C C3 -0.2240(3) -0.02728(10) 0.13595(5) 0.0285(4) Uani d . 1 1 . .
    C C4 -0.0545(3) 0.01594(10) 0.15856(5) 0.0290(4) Uani d . 1 1 . .
    C C5 -0.0473(4) 0.01580(11) 0.20163(6) 0.0362(4) Uani d . 1 1 . .
    H H5 0.0708 0.0433 0.2164 0.043 Uiso calc R 1 1 . .
    C C6 -0.2203(4) -0.02636(12) 0.22244(6) 0.0404(5) Uani d . 1 1 . .
    H H6 -0.2196 -0.0279 0.2520 0.049 Uiso calc R 1 1 . .
    C C7 -0.3937(4) -0.06622(12) 0.20090(6) 0.0412(5) Uani d . 1 1 . .
    H H7 -0.5118 -0.0930 0.2160 0.049 Uiso calc R 1 1 . .
    C C8 -0.3975(3) -0.06758(11) 0.15802(6) 0.0339(4) Uani d . 1 1 . .
    H H8 -0.5162 -0.0955 0.1436 0.041 Uiso calc R 1 1 . .
    C C9 0.2502(4) 0.11582(11) 0.13339(6) 0.0343(4) Uani d . 1 1 . .
    C C10 0.4090(4) 0.21055(11) 0.18483(6) 0.0359(4) Uani d . 1 1 . .
    C C11 0.6548(4) 0.20440(15) 0.17096(10) 0.0607(7) Uani d . 1 1 . .
    H H11A 0.7180 0.1515 0.1796 0.091 Uiso calc R 1 1 . .
    H H11B 0.7438 0.2488 0.1836 0.091 Uiso calc R 1 1 . .
    H H11C 0.6625 0.2090 0.1406 0.091 Uiso calc R 1 1 . .
    C C12 0.2916(4) 0.28447(12) 0.16649(8) 0.0499(6) Uani d . 1 1 . .
    H H12A 0.3055 0.2831 0.1361 0.075 Uiso calc R 1 1 . .
    H H12B 0.3636 0.3344 0.1772 0.075 Uiso calc R 1 1 . .
    H H12C 0.1294 0.2839 0.1742 0.075 Uiso calc R 1 1 . .
    C C13 0.3855(7) 0.20916(19) 0.23156(8) 0.0838(11) Uani d . 1 1 . .
    H H13A 0.2229 0.2093 0.2391 0.126 Uiso calc R 1 1 . .
    H H13B 0.4599 0.2577 0.2434 0.126 Uiso calc R 1 1 . .
    H H13C 0.4583 0.1596 0.2426 0.126 Uiso calc R 1 1 . .
    C C14 0.8113(3) 0.02142(11) -0.06941(6) 0.0318(4) Uani d . 1 1 . .
    H H14 0.7153 0.0204 -0.0456 0.038 Uiso calc R 1 1 . .
    C C15 0.9966(3) 0.07020(10) -0.07336(5) 0.0275(4) Uani d . 1 1 . .
    C C16 1.0897(3) 0.05186(9) -0.11437(5) 0.0258(3) Uani d . 1 1 . .
    C C17 0.9503(3) -0.00726(10) -0.13362(5) 0.0265(3) Uani d . 1 1 . .
    C C18 0.9858(3) -0.03336(11) -0.17426(6) 0.0341(4) Uani d . 1 1 . .
    H H18 0.8871 -0.0719 -0.1873 0.041 Uiso calc R 1 1 . .
    C C19 1.1730(4) -0.00034(13) -0.19486(6) 0.0416(5) Uani d . 1 1 . .
    H H19 1.2024 -0.0166 -0.2227 0.050 Uiso calc R 1 1 . .
    C C20 1.3184(4) 0.05562(12) -0.17607(7) 0.0412(5) Uani d . 1 1 . .
    H H20 1.4465 0.0760 -0.1911 0.049 Uiso calc R 1 1 . .
    C C21 1.2797(3) 0.08230(11) -0.13564(6) 0.0334(4) Uani d . 1 1 . .
    H H21 1.3802 0.1204 -0.1228 0.040 Uiso calc R 1 1 . .
    C C22 0.6229(3) -0.09235(11) -0.10457(6) 0.0318(4) Uani d . 1 1 . .
    C C23 0.5320(3) -0.22094(11) -0.14000(6) 0.0335(4) Uani d . 1 1 . .
    C C24 0.2743(4) -0.21102(13) -0.14087(9) 0.0508(6) Uani d . 1 1 . .
    H H24A 0.2026 -0.2642 -0.1466 0.076 Uiso calc R 1 1 . .
    H H24B 0.2320 -0.1720 -0.1627 0.076 Uiso calc R 1 1 . .
    H H24C 0.2214 -0.1905 -0.1139 0.076 Uiso calc R 1 1 . .
    C C25 0.6211(4) -0.25395(13) -0.18113(7) 0.0471(5) Uani d . 1 1 . .
    H H25A 0.7885 -0.2570 -0.1802 0.071 Uiso calc R 1 1 . .
    H H25B 0.5741 -0.2173 -0.2038 0.071 Uiso calc R 1 1 . .
    H H25C 0.5581 -0.3088 -0.1860 0.071 Uiso calc R 1 1 . .
    C C26 0.6157(4) -0.27308(13) -0.10437(7) 0.0478(5) Uani d . 1 1 . .
    H H26A 0.7833 -0.2720 -0.1036 0.072 Uiso calc R 1 1 . .
    H H26B 0.5631 -0.3296 -0.1082 0.072 Uiso calc R 1 1 . .
    H H26C 0.5550 -0.2515 -0.0781 0.072 Uiso calc R 1 1 . .
    B B1 -0.3097(3) -0.05677(11) 0.05280(6) 0.0262(4) Uani d . 1 1 . .
    B B2 1.0867(4) 0.13229(12) -0.03848(6) 0.0298(4) Uani d . 1 1 . .
loop_
    _atom_site_aniso_label
    _atom_site_aniso_U_11
    _atom_site_aniso_U_22
    _atom_site_aniso_U_33
    _atom_site_aniso_U_12
    _atom_site_aniso_U_13
    _atom_site_aniso_U_23
    K1 0.0355(2) 0.03093(19) 0.0434(2) -0.00376(18) 0.00348(19) -0.00575(17)
    K2 0.0414(2) 0.02571(18) 0.0408(2) -0.00664(17) 0.00910(19) -0.00547(16)
    F1 0.0414(7) 0.0679(8) 0.0500(7) -0.0022(6) 0.0071(6) -0.0286(6)
    F2 0.0777(9) 0.0317(6) 0.0642(8) 0.0021(7) -0.0338(8) -0.0013(5)
    F3 0.0583(8) 0.0541(7) 0.0420(7) -0.0296(7) 0.0088(6) -0.0065(5)
    F4 0.0919(11) 0.0359(6) 0.0519(7) -0.0013(7) -0.0370(8) -0.0022(5)
    F5 0.0419(7) 0.0433(6) 0.0574(8) -0.0076(6) 0.0157(6) -0.0225(5)
    F6 0.0435(7) 0.0332(6) 0.0558(7) -0.0152(6) 0.0148(6) -0.0137(5)
    O1 0.0416(8) 0.0321(6) 0.0327(7) -0.0097(6) -0.0022(6) -0.0023(5)
    O2 0.0538(10) 0.0598(10) 0.0367(8) -0.0258(8) 0.0127(7) -0.0080(7)
    O3 0.0378(7) 0.0276(6) 0.0340(7) -0.0098(5) -0.0004(6) -0.0035(5)
    O4 0.0422(8) 0.0414(8) 0.0446(8) -0.0145(7) 0.0127(7) -0.0065(6)
    O5 0.0654(11) 0.0346(8) 0.0688(12) -0.0079(8) 0.0163(10) -0.0192(7)
    N1 0.0332(9) 0.0338(8) 0.0298(8) -0.0077(7) 0.0014(7) -0.0021(6)
    N2 0.0310(8) 0.0291(7) 0.0280(7) -0.0059(6) 0.0025(6) -0.0019(6)
    C1 0.0350(10) 0.0363(9) 0.0283(9) -0.0063(8) 0.0040(7) -0.0039(7)
    C2 0.0301(9) 0.0234(8) 0.0333(9) -0.0002(7) 0.0028(7) -0.0010(7)
    C3 0.0303(9) 0.0227(8) 0.0325(9) 0.0042(7) 0.0031(7) 0.0001(6)
    C4 0.0293(9) 0.0264(8) 0.0314(9) 0.0032(8) 0.0017(8) 0.0022(7)
    C5 0.0416(11) 0.0345(9) 0.0324(9) 0.0009(9) -0.0057(9) 0.0041(7)
    C6 0.0509(13) 0.0414(10) 0.0290(9) 0.0011(10) 0.0012(9) 0.0050(8)
    C7 0.0468(12) 0.0350(10) 0.0418(11) -0.0037(9) 0.0098(10) 0.0040(8)
    C8 0.0343(10) 0.0276(9) 0.0399(10) 0.0001(8) 0.0030(8) 0.0008(7)
    C9 0.0343(10) 0.0336(9) 0.0350(9) -0.0044(9) 0.0017(9) -0.0044(7)
    C10 0.0375(11) 0.0302(9) 0.0400(10) -0.0056(8) -0.0069(9) -0.0050(8)
    C11 0.0311(11) 0.0428(12) 0.108(2) 0.0024(10) -0.0107(13) -0.0169(13)
    C12 0.0343(12) 0.0331(10) 0.0822(17) 0.0015(9) -0.0019(11) 0.0036(10)
    C13 0.135(3) 0.0742(19) 0.0425(14) -0.054(2) -0.0084(17) -0.0072(13)
    C14 0.0348(10) 0.0327(9) 0.0279(9) -0.0042(8) 0.0026(7) -0.0050(7)
    C15 0.0310(9) 0.0241(8) 0.0274(8) -0.0007(7) 0.0005(7) 0.0006(6)
    C16 0.0274(9) 0.0205(7) 0.0296(9) 0.0013(7) 0.0011(7) 0.0028(6)
    C17 0.0276(8) 0.0230(8) 0.0290(8) 0.0011(7) -0.0007(7) 0.0024(6)
    C18 0.0435(11) 0.0300(9) 0.0290(9) -0.0046(8) 0.0016(8) -0.0018(7)
    C19 0.0533(13) 0.0384(10) 0.0331(10) -0.0045(10) 0.0127(9) -0.0047(8)
    C20 0.0435(11) 0.0372(10) 0.0429(11) -0.0076(9) 0.0174(9) -0.0015(8)
    C21 0.0319(10) 0.0286(8) 0.0396(10) -0.0046(8) 0.0031(8) -0.0010(7)
    C22 0.0317(10) 0.0298(9) 0.0338(9) -0.0054(7) -0.0013(8) -0.0011(7)
    C23 0.0301(10) 0.0268(8) 0.0435(10) -0.0073(8) -0.0057(8) -0.0037(7)
    C24 0.0318(11) 0.0388(11) 0.0818(17) -0.0052(9) -0.0098(11) -0.0083(11)
    C25 0.0520(14) 0.0404(11) 0.0488(13) -0.0093(10) -0.0064(11) -0.0128(9)
    C26 0.0493(14) 0.0346(10) 0.0595(14) -0.0018(10) -0.0088(11) 0.0058(10)
    B1 0.0258(10) 0.0216(9) 0.0313(10) 0.0000(7) 0.0003(8) -0.0012(7)
    B2 0.0339(11) 0.0230(9) 0.0325(10) -0.0025(8) -0.0013(9) -0.0011(7)
_geom_special_details
;
All e.s.d.'s (except the e.s.d. in the dihedral angle between two l.s. planes)
are estimated using the full covariance matrix. The cell e.s.d.'s are taken
into account individually in the estimation of e.s.d.'s in distances, angles
and torsion angles; correlations between e.s.d.'s in cell parameters are only
used when they are defined by crystal symmetry. An approximate (isotropic)
treatment of cell e.s.d.'s is used for estimating e.s.d.'s involving l.s.
planes.
;
loop_
    _geom_bond_atom_site_label_1
    _geom_bond_atom_site_label_2
    _geom_bond_site_symmetry_2
    _geom_bond_distance
    _geom_bond_publ_flag
    K1 F1 . 2.5832(13) ?
    K1 O4 . 2.6303(14) ?
    K1 F2 1_655 2.6977(13) ?
    K1 F4 1_455 2.7048(12) ?
    K1 O5 . 2.7243(16) ?
    K1 F3 1_655 2.9833(14) ?
    K1 B1 1_655 3.373(2) ?
    K1 C15 1_455 3.4111(17) ?
    K1 C14 1_455 3.485(2) ?
    K1 H52 . 3.05(3) ?
    K2 F2 . 2.6256(12) ?
    K2 F5 1_455 2.6315(12) ?
    K2 O2 1_455 2.6627(14) ?
    K2 F4 1_355 2.6756(14) ?
    K2 F6 3_355 2.7158(12) ?
    K2 F5 3_355 2.7671(12) ?
    K2 F6 1_355 3.3016(14) ?
    K2 B2 3_355 3.344(2) ?
    F1 B1 . 1.406(2) ?
    F2 B1 . 1.415(2) ?
    F2 K1 1_455 2.6977(13) ?
    F3 B1 . 1.396(2) ?
    F3 K1 1_455 2.9832(14) ?
    F4 B2 . 1.423(2) ?
    F4 K2 1_755 2.6756(14) ?
    F4 K1 1_655 2.7047(12) ?
    F5 B2 . 1.409(2) ?
    F5 K2 1_655 2.6316(12) ?
    F5 K2 3_655 2.7671(12) ?
    F6 B2 . 1.407(2) ?
    F6 K2 3_655 2.7157(12) ?
    F6 K2 1_755 3.3017(14) ?
    O1 C9 . 1.325(2) ?
    O1 C10 . 1.494(2) ?
    O2 C9 . 1.203(2) ?
    O2 K2 1_655 2.6627(14) ?
    O3 C22 . 1.325(2) ?
    O3 C23 . 1.496(2) ?
    O4 C22 . 1.207(2) ?
    O5 H51 . 0.812(10) ?
    O5 H52 . 0.813(10) ?
    N1 C9 . 1.396(2) ?
    N1 C1 . 1.406(2) ?
    N1 C4 . 1.409(2) ?
    N2 C22 . 1.393(2) ?
    N2 C14 . 1.402(2) ?
    N2 C17 . 1.409(2) ?
    C1 C2 . 1.348(3) ?
    C1 H1 . 0.9500 ?
    C2 C3 . 1.459(2) ?
    C2 B1 . 1.596(3) ?
    C3 C8 . 1.401(3) ?
    C3 C4 . 1.416(3) ?
    C4 C5 . 1.384(2) ?
    C5 C6 . 1.394(3) ?
    C5 H5 . 0.9500 ?
    C6 C7 . 1.389(3) ?
    C6 H6 . 0.9500 ?
    C7 C8 . 1.378(3) ?
    C7 H7 . 0.9500 ?
    C8 H8 . 0.9500 ?
    C10 C11 . 1.507(3) ?
    C10 C12 . 1.508(3) ?
    C10 C13 . 1.508(3) ?
    C11 H11A . 0.9800 ?
    C11 H11B . 0.9800 ?
    C11 H11C . 0.9800 ?
    C12 H12A . 0.9800 ?
    C12 H12B . 0.9800 ?
    C12 H12C . 0.9800 ?
    C13 H13A . 0.9800 ?
    C13 H13B . 0.9800 ?
    C13 H13C . 0.9800 ?
    C14 C15 . 1.350(2) ?
    C14 K1 1_655 3.485(2) ?
    C14 H14 . 0.9500 ?
    C15 C16 . 1.457(2) ?
    C15 B2 . 1.600(3) ?
    C15 K1 1_655 3.4111(17) ?
    C16 C21 . 1.395(2) ?
    C16 C17 . 1.406(2) ?
    C17 C18 . 1.389(2) ?
    C18 C19 . 1.387(3) ?
    C18 H18 . 0.9500 ?
    C19 C20 . 1.386(3) ?
    C19 H19 . 0.9500 ?
    C20 C21 . 1.388(3) ?
    C20 H20 . 0.9500 ?
    C21 H21 . 0.9500 ?
    C23 C26 . 1.508(3) ?
    C23 C24 . 1.515(3) ?
    C23 C25 . 1.519(3) ?
    C24 H24A . 0.9800 ?
    C24 H24B . 0.9800 ?
    C24 H24C . 0.9800 ?
    C25 H25A . 0.9800 ?
    C25 H25B . 0.9800 ?
    C25 H25C . 0.9800 ?
    C26 H26A . 0.9800 ?
    C26 H26B . 0.9800 ?
    C26 H26C . 0.9800 ?
    B1 K1 1_455 3.373(2) ?
    B2 K2 3_655 3.344(2) ?
loop_
    _geom_angle_atom_site_label_1
    _geom_angle_atom_site_label_2
    _geom_angle_atom_site_label_3
    _geom_angle_site_symmetry_1
    _geom_angle_site_symmetry_3
    _geom_angle
    _geom_angle_publ_flag
    F1 K1 O4 . . 147.37(4) ?
    F1 K1 F2 . 1_655 121.45(5) ?
    O4 K1 F2 . 1_655 91.15(5) ?
    F1 K1 F4 . 1_455 92.74(5) ?
    O4 K1 F4 . 1_455 104.47(5) ?
    F2 K1 F4 1_655 1_455 63.48(4) ?
    F1 K1 O5 . . 67.98(5) ?
    O4 K1 O5 . . 87.55(5) ?
    F2 K1 O5 1_655 . 137.21(5) ?
    F4 K1 O5 1_455 . 156.82(6) ?
    F1 K1 F3 . 1_655 96.93(4) ?
    O4 K1 F3 . 1_655 106.04(4) ?
    F2 K1 F3 1_655 1_655 46.31(3) ?
    F4 K1 F3 1_455 1_655 102.06(4) ?
    O5 K1 F3 . 1_655 93.27(5) ?
    F1 K1 B1 . 1_655 116.33(5) ?
    O4 K1 B1 . 1_655 92.69(5) ?
    F2 K1 B1 1_655 1_655 23.80(4) ?
    F4 K1 B1 1_455 1_655 86.07(4) ?
    O5 K1 B1 . 1_655 113.52(6) ?
    F3 K1 B1 1_655 1_655 24.40(4) ?
    F1 K1 C15 . 1_455 90.01(5) ?
    O4 K1 C15 . 1_455 82.64(5) ?
    F2 K1 C15 1_655 1_455 104.16(4) ?
    F4 K1 C15 1_455 1_455 46.38(4) ?
    O5 K1 C15 . 1_455 118.01(5) ?
    F3 K1 C15 1_655 1_455 148.14(4) ?
    B1 K1 C15 1_655 1_455 127.92(4) ?
    F1 K1 C14 . 1_455 71.25(5) ?
    O4 K1 C14 . 1_455 92.47(5) ?
    F2 K1 C14 1_655 1_455 124.35(4) ?
    F4 K1 C14 1_455 1_455 61.90(4) ?
    O5 K1 C14 . 1_455 98.42(5) ?
    F3 K1 C14 1_655 1_455 158.52(4) ?
    B1 K1 C14 1_655 1_455 147.81(4) ?
    C15 K1 C14 1_455 1_455 22.54(4) ?
    F1 K1 K2 . 1_655 110.59(3) ?
    O4 K1 K2 . 1_655 98.19(3) ?
    F2 K1 K2 1_655 1_655 31.13(3) ?
    F4 K1 K2 1_455 1_655 32.38(3) ?
    O5 K1 K2 . 1_655 166.44(5) ?
    F3 K1 K2 1_655 1_655 73.36(2) ?
    B1 K1 K2 1_655 1_655 54.20(3) ?
    C15 K1 K2 1_455 1_655 75.08(3) ?
    C14 K1 K2 1_455 1_655 93.62(3) ?
    F1 K1 H52 . . 53.4(3) ?
    O4 K1 H52 . . 100.0(4) ?
    F2 K1 H52 1_655 . 143.8(5) ?
    F4 K1 H52 1_455 . 142.8(3) ?
    O5 K1 H52 . . 14.9(3) ?
    F3 K1 H52 1_655 . 97.5(5) ?
    B1 K1 H52 1_655 . 120.5(5) ?
    C15 K1 H52 1_455 . 111.3(5) ?
    C14 K1 H52 1_455 . 89.7(5) ?
    K2 K1 H52 1_655 . 161.3(5) ?
    F2 K2 F5 . 1_455 91.09(5) ?
    F2 K2 O2 . 1_455 86.99(5) ?
    F5 K2 O2 1_455 1_455 155.88(5) ?
    F2 K2 F4 . 1_355 64.83(4) ?
    F5 K2 F4 1_455 1_355 111.69(5) ?
    O2 K2 F4 1_455 1_355 89.19(5) ?
    F2 K2 F6 . 3_355 149.50(4) ?
    F5 K2 F6 1_455 3_355 77.14(4) ?
    O2 K2 F6 1_455 3_355 92.55(4) ?
    F4 K2 F6 1_355 3_355 145.66(4) ?
    F2 K2 F5 . 3_355 161.94(4) ?
    F5 K2 F5 1_455 3_355 94.90(3) ?
    O2 K2 F5 1_455 3_355 94.27(5) ?
    F4 K2 F5 1_355 3_355 97.15(4) ?
    F6 K2 F5 3_355 3_355 48.52(3) ?
    F2 K2 F6 . 1_355 97.69(3) ?
    F5 K2 F6 1_455 1_355 85.04(4) ?
    O2 K2 F6 1_455 1_355 119.05(4) ?
    F4 K2 F6 1_355 1_355 42.94(3) ?
    F6 K2 F6 3_355 1_355 108.98(2) ?
    F5 K2 F6 3_355 1_355 65.98(3) ?
    F2 K2 B2 . 3_355 173.53(5) ?
    F5 K2 B2 1_455 3_355 85.44(4) ?
    O2 K2 B2 1_455 3_355 93.94(5) ?
    F4 K2 B2 1_355 3_355 121.56(5) ?
    F6 K2 B2 3_355 3_355 24.11(4) ?
    F5 K2 B2 3_355 3_355 24.41(4) ?
    F6 K2 B2 1_355 3_355 87.47(4) ?
    F2 K2 B2 . 1_355 82.84(4) ?
    F5 K2 B2 1_455 1_355 103.06(5) ?
    O2 K2 B2 1_455 1_355 100.55(5) ?
    F4 K2 B2 1_355 1_355 20.62(4) ?
    F6 K2 B2 3_355 1_355 127.00(4) ?
    F5 K2 B2 3_355 1_355 79.22(4) ?
    F6 K2 B2 1_355 1_355 23.21(4) ?
    B2 K2 B2 3_355 1_355 103.25(5) ?
    F2 K2 K2 . 3_455 129.84(3) ?
    F5 K2 K2 1_455 3_455 100.51(3) ?
    O2 K2 K2 1_455 3_455 99.12(4) ?
    F4 K2 K2 1_355 3_455 65.53(3) ?
    F6 K2 K2 3_355 3_455 80.36(3) ?
    F5 K2 K2 3_355 3_455 32.19(2) ?
    F6 K2 K2 1_355 3_455 36.60(2) ?
    B2 K2 K2 3_355 3_455 56.35(4) ?
    B2 K2 K2 1_355 3_455 47.03(3) ?
    F2 K2 K2 . 3 124.95(4) ?
    F5 K2 K2 1_455 3 34.07(2) ?
    O2 K2 K2 1_455 3 138.78(3) ?
    F4 K2 K2 1_355 3 125.95(3) ?
    F6 K2 K2 3_355 3 46.46(3) ?
    F5 K2 K2 3_355 3 63.69(3) ?
    F6 K2 K2 1_355 3 84.93(2) ?
    B2 K2 K2 3_355 3 51.37(4) ?
    B2 K2 K2 1_355 3 108.06(4) ?
    K2 K2 K2 3_455 3 80.496(13) ?
    F2 K2 K1 . 1_455 32.08(3) ?
    F5 K2 K1 1_455 1_455 102.39(3) ?
    O2 K2 K1 1_455 1_455 88.57(3) ?
    F4 K2 K1 1_355 1_455 32.77(3) ?
    F6 K2 K1 3_355 1_455 178.10(3) ?
    F5 K2 K1 3_355 1_455 129.88(3) ?
    F6 K2 K1 1_355 1_455 69.12(2) ?
    B2 K2 K1 3_355 1_455 154.26(4) ?
    B2 K2 K1 1_355 1_455 51.23(3) ?
    K2 K2 K1 3_455 1_455 97.952(11) ?
    K2 K2 K1 3 1_455 132.537(15) ?
    B1 F1 K1 . . 140.70(11) ?
    B1 F2 K2 . . 133.82(11) ?
    B1 F2 K1 . 1_455 105.92(10) ?
    K2 F2 K1 . 1_455 116.79(5) ?
    B1 F3 K1 . 1_455 93.63(10) ?
    B2 F4 K2 . 1_755 117.91(11) ?
    B2 F4 K1 . 1_655 118.65(10) ?
    K2 F4 K1 1_755 1_655 114.86(5) ?
    B2 F5 K2 . 1_655 143.41(11) ?
    B2 F5 K2 . 3_655 101.39(10) ?
    K2 F5 K2 1_655 3_655 113.74(4) ?
    B2 F6 K2 . 3_655 103.84(10) ?
    B2 F6 K2 . 1_755 89.19(10) ?
    K2 F6 K2 3_655 1_755 96.95(3) ?
    C9 O1 C10 . . 120.25(14) ?
    C9 O2 K2 . 1_655 161.75(14) ?
    C22 O3 C23 . . 120.08(14) ?
    C22 O4 K1 . . 161.78(13) ?
    K1 O5 H51 . . 136(2) ?
    K1 O5 H52 . . 106(2) ?
    H51 O5 H52 . . 109(3) ?
    C9 N1 C1 . . 120.89(15) ?
    C9 N1 C4 . . 130.33(15) ?
    C1 N1 C4 . . 107.54(15) ?
    C22 N2 C14 . . 121.35(15) ?
    C22 N2 C17 . . 130.21(15) ?
    C14 N2 C17 . . 107.45(14) ?
    C2 C1 N1 . . 111.93(16) ?
    C2 C1 H1 . . 124.0 ?
    N1 C1 H1 . . 124.0 ?
    C1 C2 C3 . . 105.39(16) ?
    C1 C2 B1 . . 125.33(16) ?
    C3 C2 B1 . . 129.24(16) ?
    C8 C3 C4 . . 118.68(16) ?
    C8 C3 C2 . . 132.59(17) ?
    C4 C3 C2 . . 108.70(15) ?
    C5 C4 N1 . . 131.36(18) ?
    C5 C4 C3 . . 122.22(17) ?
    N1 C4 C3 . . 106.41(15) ?
    C4 C5 C6 . . 117.27(19) ?
    C4 C5 H5 . . 121.4 ?
    C6 C5 H5 . . 121.4 ?
    C7 C6 C5 . . 121.43(18) ?
    C7 C6 H6 . . 119.3 ?
    C5 C6 H6 . . 119.3 ?
    C8 C7 C6 . . 121.14(19) ?
    C8 C7 H7 . . 119.4 ?
    C6 C7 H7 . . 119.4 ?
    C7 C8 C3 . . 119.15(19) ?
    C7 C8 H8 . . 120.4 ?
    C3 C8 H8 . . 120.4 ?
    O2 C9 O1 . . 126.80(18) ?
    O2 C9 N1 . . 122.11(17) ?
    O1 C9 N1 . . 111.08(16) ?
    O1 C10 C11 . . 111.15(16) ?
    O1 C10 C12 . . 108.85(16) ?
    C11 C10 C12 . . 111.8(2) ?
    O1 C10 C13 . . 101.06(17) ?
    C11 C10 C13 . . 112.4(2) ?
    C12 C10 C13 . . 111.1(2) ?
    C10 C11 H11A . . 109.5 ?
    C10 C11 H11B . . 109.5 ?
    H11A C11 H11B . . 109.5 ?
    C10 C11 H11C . . 109.5 ?
    H11A C11 H11C . . 109.5 ?
    H11B C11 H11C . . 109.5 ?
    C10 C12 H12A . . 109.5 ?
    C10 C12 H12B . . 109.5 ?
    H12A C12 H12B . . 109.5 ?
    C10 C12 H12C . . 109.5 ?
    H12A C12 H12C . . 109.5 ?
    H12B C12 H12C . . 109.5 ?
    C10 C13 H13A . . 109.5 ?
    C10 C13 H13B . . 109.5 ?
    H13A C13 H13B . . 109.5 ?
    C10 C13 H13C . . 109.5 ?
    H13A C13 H13C . . 109.5 ?
    H13B C13 H13C . . 109.5 ?
    C15 C14 N2 . . 111.82(16) ?
    C15 C14 K1 . 1_655 75.65(11) ?
    N2 C14 K1 . 1_655 106.29(11) ?
    C15 C14 H14 . . 124.1 ?
    N2 C14 H14 . . 124.1 ?
    K1 C14 H14 1_655 . 88.3 ?
    C14 C15 C16 . . 105.29(15) ?
    C14 C15 B2 . . 124.85(16) ?
    C16 C15 B2 . . 129.85(15) ?
    C14 C15 K1 . 1_655 81.81(11) ?
    C16 C15 K1 . 1_655 103.96(10) ?
    B2 C15 K1 . 1_655 83.88(10) ?
    C21 C16 C17 . . 119.33(16) ?
    C21 C16 C15 . . 131.86(16) ?
    C17 C16 C15 . . 108.80(15) ?
    C18 C17 C16 . . 122.48(16) ?
    C18 C17 N2 . . 130.85(16) ?
    C16 C17 N2 . . 106.60(14) ?
    C19 C18 C17 . . 116.58(18) ?
    C19 C18 H18 . . 121.7 ?
    C17 C18 H18 . . 121.7 ?
    C20 C19 C18 . . 122.10(18) ?
    C20 C19 H19 . . 119.0 ?
    C18 C19 H19 . . 118.9 ?
    C19 C20 C21 . . 120.94(18) ?
    C19 C20 H20 . . 119.5 ?
    C21 C20 H20 . . 119.5 ?
    C20 C21 C16 . . 118.46(17) ?
    C20 C21 H21 . . 120.8 ?
    C16 C21 H21 . . 120.8 ?
    O4 C22 O3 . . 126.87(17) ?
    O4 C22 N2 . . 121.69(17) ?
    O3 C22 N2 . . 111.43(15) ?
    O3 C23 C26 . . 109.01(15) ?
    O3 C23 C24 . . 110.57(16) ?
    C26 C23 C24 . . 113.36(19) ?
    O3 C23 C25 . . 101.55(15) ?
    C26 C23 C25 . . 110.46(18) ?
    C24 C23 C25 . . 111.24(19) ?
    C23 C24 H24A . . 109.5 ?
    C23 C24 H24B . . 109.5 ?
    H24A C24 H24B . . 109.5 ?
    C23 C24 H24C . . 109.5 ?
    H24A C24 H24C . . 109.5 ?
    H24B C24 H24C . . 109.5 ?
    C23 C25 H25A . . 109.5 ?
    C23 C25 H25B . . 109.5 ?
    H25A C25 H25B . . 109.5 ?
    C23 C25 H25C . . 109.5 ?
    H25A C25 H25C . . 109.5 ?
    H25B C25 H25C . . 109.5 ?
    C23 C26 H26A . . 109.5 ?
    C23 C26 H26B . . 109.5 ?
    H26A C26 H26B . . 109.5 ?
    C23 C26 H26C . . 109.5 ?
    H26A C26 H26C . . 109.5 ?
    H26B C26 H26C . . 109.5 ?
    F3 B1 F1 . . 105.97(14) ?
    F3 B1 F2 . . 106.27(15) ?
    F1 B1 F2 . . 104.90(16) ?
    F3 B1 C2 . . 114.77(15) ?
    F1 B1 C2 . . 111.89(15) ?
    F2 B1 C2 . . 112.31(14) ?
    F3 B1 K1 . 1_455 61.98(9) ?
    F1 B1 K1 . 1_455 94.60(10) ?
    F2 B1 K1 . 1_455 50.28(8) ?
    C2 B1 K1 . 1_455 152.40(12) ?
    F6 B2 F5 . . 106.25(14) ?
    F6 B2 F4 . . 106.25(16) ?
    F5 B2 F4 . . 106.46(16) ?
    F6 B2 C15 . . 113.72(15) ?
    F5 B2 C15 . . 112.58(16) ?
    F4 B2 C15 . . 111.08(14) ?
    F6 B2 K2 . 3_655 52.05(8) ?
    F5 B2 K2 . 3_655 54.21(8) ?
    F4 B2 K2 . 3_655 117.36(11) ?
    C15 B2 K2 . 3_655 131.55(12) ?
    F6 B2 K2 . 1_755 67.61(10) ?
    F5 B2 K2 . 1_755 103.06(11) ?
    C15 B2 K2 . 1_755 141.36(12) ?
    K2 B2 K2 3_655 1_755 81.60(4) ?
loop_
    _geom_torsion_atom_site_label_1
    _geom_torsion_atom_site_label_2
    _geom_torsion_atom_site_label_3
    _geom_torsion_atom_site_label_4
    _geom_torsion_site_symmetry_1
    _geom_torsion_site_symmetry_2
    _geom_torsion_site_symmetry_3
    _geom_torsion_site_symmetry_4
    _geom_torsion
    _geom_torsion_publ_flag
    O4 K1 F1 B1 . . . . -147.17(17) ?
    F2 K1 F1 B1 1_655 . . . 35.8(2) ?
    F4 K1 F1 B1 1_455 . . . -24.58(19) ?
    O5 K1 F1 B1 . . . . 168.7(2) ?
    F3 K1 F1 B1 1_655 . . . 77.93(19) ?
    B1 K1 F1 B1 1_655 . . . 62.39(19) ?
    C15 K1 F1 B1 1_455 . . . -70.90(19) ?
    C14 K1 F1 B1 1_455 . . . -83.63(19) ?
    K2 K1 F1 B1 1_655 . . . 3.15(19) ?
    F5 K2 F2 B1 1_455 . . . 92.47(17) ?
    O2 K2 F2 B1 1_455 . . . -63.47(17) ?
    F4 K2 F2 B1 1_355 . . . -153.99(18) ?
    F6 K2 F2 B1 3_355 . . . 26.4(2) ?
    F5 K2 F2 B1 3_355 . . . -158.03(15) ?
    F6 K2 F2 B1 1_355 . . . 177.62(17) ?
    B2 K2 F2 B1 1_355 . . . -164.50(18) ?
    K2 K2 F2 B1 3_455 . . . -162.85(15) ?
    K2 K2 F2 B1 3 . . . 88.44(17) ?
    K1 K2 F2 B1 1_455 . . . -155.6(2) ?
    F5 K2 F2 K1 1_455 . . 1_455 -111.94(6) ?
    O2 K2 F2 K1 1_455 . . 1_455 92.12(7) ?
    F4 K2 F2 K1 1_355 . . 1_455 1.60(6) ?
    F6 K2 F2 K1 3_355 . . 1_455 -177.97(6) ?
    F5 K2 F2 K1 3_355 . . 1_455 -2.4(2) ?
    F6 K2 F2 K1 1_355 . . 1_455 -26.80(7) ?
    B2 K2 F2 K1 1_355 . . 1_455 -8.92(6) ?
    K2 K2 F2 K1 3_455 . . 1_455 -7.26(9) ?
    K2 K2 F2 K1 3 . . 1_455 -115.98(5) ?
    F1 K1 O4 C22 . . . . 137.5(4) ?
    F2 K1 O4 C22 1_655 . . . -45.0(4) ?
    F4 K1 O4 C22 1_455 . . . 17.9(4) ?
    O5 K1 O4 C22 . . . . 177.8(4) ?
    F3 K1 O4 C22 1_655 . . . -89.5(4) ?
    B1 K1 O4 C22 1_655 . . . -68.7(4) ?
    C15 K1 O4 C22 1_455 . . . 59.1(4) ?
    C14 K1 O4 C22 1_455 . . . 79.5(4) ?
    K2 K1 O4 C22 1_655 . . . -14.5(4) ?
    C9 N1 C1 C2 . . . . -167.77(17) ?
    C4 N1 C1 C2 . . . . 0.8(2) ?
    N1 C1 C2 C3 . . . . 0.3(2) ?
    N1 C1 C2 B1 . . . . -177.75(16) ?
    C1 C2 C3 C8 . . . . 176.85(19) ?
    B1 C2 C3 C8 . . . . -5.2(3) ?
    C1 C2 C3 C4 . . . . -1.3(2) ?
    B1 C2 C3 C4 . . . . 176.68(16) ?
    C9 N1 C4 C5 . . . . -14.9(3) ?
    C1 N1 C4 C5 . . . . 178.0(2) ?
    C9 N1 C4 C3 . . . . 165.54(18) ?
    C1 N1 C4 C3 . . . . -1.53(19) ?
    C8 C3 C4 C5 . . . . 3.7(3) ?
    C2 C3 C4 C5 . . . . -177.83(17) ?
    C8 C3 C4 N1 . . . . -176.70(15) ?
    C2 C3 C4 N1 . . . . 1.74(19) ?
    N1 C4 C5 C6 . . . . 178.10(18) ?
    C3 C4 C5 C6 . . . . -2.5(3) ?
    C4 C5 C6 C7 . . . . -0.4(3) ?
    C5 C6 C7 C8 . . . . 1.9(3) ?
    C6 C7 C8 C3 . . . . -0.6(3) ?
    C4 C3 C8 C7 . . . . -2.1(3) ?
    C2 C3 C8 C7 . . . . 179.89(19) ?
    K2 O2 C9 O1 1_655 . . . 142.3(4) ?
    K2 O2 C9 N1 1_655 . . . -38.6(6) ?
    C10 O1 C9 O2 . . . . 10.7(3) ?
    C10 O1 C9 N1 . . . . -168.51(15) ?
    C1 N1 C9 O2 . . . . -8.6(3) ?
    C4 N1 C9 O2 . . . . -174.2(2) ?
    C1 N1 C9 O1 . . . . 170.70(17) ?
    C4 N1 C9 O1 . . . . 5.1(3) ?
    C9 O1 C10 C11 . . . . -62.8(2) ?
    C9 O1 C10 C12 . . . . 60.7(2) ?
    C9 O1 C10 C13 . . . . 177.7(2) ?
    C22 N2 C14 C15 . . . . 168.35(16) ?
    C17 N2 C14 C15 . . . . -1.4(2) ?
    C22 N2 C14 K1 . . . 1_655 87.62(16) ?
    C17 N2 C14 K1 . . . 1_655 -82.10(13) ?
    N2 C14 C15 C16 . . . . 0.2(2) ?
    K1 C14 C15 C16 1_655 . . . 102.32(12) ?
    N2 C14 C15 B2 . . . . -178.71(16) ?
    K1 C14 C15 B2 1_655 . . . -76.62(16) ?
    N2 C14 C15 K1 . . . 1_655 -102.09(14) ?
    C14 C15 C16 C21 . . . . -179.56(18) ?
    B2 C15 C16 C21 . . . . -0.7(3) ?
    K1 C15 C16 C21 1_655 . . . -94.39(19) ?
    C14 C15 C16 C17 . . . . 1.01(19) ?
    B2 C15 C16 C17 . . . . 179.87(17) ?
    K1 C15 C16 C17 1_655 . . . 86.18(13) ?
    C21 C16 C17 C18 . . . . -4.0(3) ?
    C15 C16 C17 C18 . . . . 175.51(16) ?
    C21 C16 C17 N2 . . . . 178.67(15) ?
    C15 C16 C17 N2 . . . . -1.82(18) ?
    C22 N2 C17 C18 . . . . 16.4(3) ?
    C14 N2 C17 C18 . . . . -175.10(19) ?
    C22 N2 C17 C16 . . . . -166.55(17) ?
    C14 N2 C17 C16 . . . . 1.93(18) ?
    C16 C17 C18 C19 . . . . 2.4(3) ?
    N2 C17 C18 C19 . . . . 178.99(18) ?
    C17 C18 C19 C20 . . . . 0.2(3) ?
    C18 C19 C20 C21 . . . . -1.2(3) ?
    C19 C20 C21 C16 . . . . -0.4(3) ?
    C17 C16 C21 C20 . . . . 2.9(3) ?
    C15 C16 C21 C20 . . . . -176.48(19) ?
    K1 O4 C22 O3 . . . . -162.5(3) ?
    K1 O4 C22 N2 . . . . 18.9(6) ?
    C23 O3 C22 O4 . . . . -11.1(3) ?
    C23 O3 C22 N2 . . . . 167.62(15) ?
    C14 N2 C22 O4 . . . . 10.1(3) ?
    C17 N2 C22 O4 . . . . 177.22(18) ?
    C14 N2 C22 O3 . . . . -168.73(16) ?
    C17 N2 C22 O3 . . . . -1.6(3) ?
    C22 O3 C23 C26 . . . . -59.2(2) ?
    C22 O3 C23 C24 . . . . 66.1(2) ?
    C22 O3 C23 C25 . . . . -175.75(16) ?
    K1 F3 B1 F1 1_455 . . . -86.68(13) ?
    K1 F3 B1 F2 1_455 . . . 24.56(13) ?
    K1 F3 B1 C2 1_455 . . . 149.32(13) ?
    K1 F1 B1 F3 . . . . -170.68(12) ?
    K1 F1 B1 F2 . . . . 77.1(2) ?
    K1 F1 B1 C2 . . . . -44.9(2) ?
    K1 F1 B1 K1 . . . 1_455 127.17(15) ?
    K2 F2 B1 F3 . . . . 128.95(14) ?
    K1 F2 B1 F3 1_455 . . . -28.49(15) ?
    K2 F2 B1 F1 . . . . -119.07(15) ?
    K1 F2 B1 F1 1_455 . . . 83.50(13) ?
    K2 F2 B1 C2 . . . . 2.7(2) ?
    K1 F2 B1 C2 1_455 . . . -154.75(12) ?
    K2 F2 B1 K1 . . . 1_455 157.44(19) ?
    C1 C2 B1 F3 . . . . 170.96(17) ?
    C3 C2 B1 F3 . . . . -6.6(3) ?
    C1 C2 B1 F1 . . . . 50.2(2) ?
    C3 C2 B1 F1 . . . . -127.44(19) ?
    C1 C2 B1 F2 . . . . -67.5(2) ?
    C3 C2 B1 F2 . . . . 114.9(2) ?
    C1 C2 B1 K1 . . . 1_455 -112.6(3) ?
    C3 C2 B1 K1 . . . 1_455 69.8(3) ?
    K2 F6 B2 F5 3_655 . . . 0.78(16) ?
    K2 F6 B2 F5 1_755 . . . 97.73(13) ?
    K2 F6 B2 F4 3_655 . . . -112.32(13) ?
    K2 F6 B2 F4 1_755 . . . -15.37(13) ?
    K2 F6 B2 C15 3_655 . . . 125.18(13) ?
    K2 F6 B2 C15 1_755 . . . -137.87(14) ?
    K2 F6 B2 K2 1_755 . . 3_655 96.95(5) ?
    K2 F6 B2 K2 3_655 . . 1_755 -96.95(5) ?
    K2 F5 B2 F6 1_655 . . . -164.53(12) ?
    K2 F5 B2 F6 3_655 . . . -0.76(15) ?
    K2 F5 B2 F4 1_655 . . . -51.6(2) ?
    K2 F5 B2 F4 3_655 . . . 112.20(12) ?
    K2 F5 B2 C15 1_655 . . . 70.4(2) ?
    K2 F5 B2 C15 3_655 . . . -125.86(12) ?
    K2 F5 B2 K2 1_655 . . 3_655 -163.8(2) ?
    K2 F5 B2 K2 1_655 . . 1_755 -94.39(17) ?
    K2 F5 B2 K2 3_655 . . 1_755 69.38(8) ?
    K2 F4 B2 F6 1_755 . . . 21.72(18) ?
    K1 F4 B2 F6 1_655 . . . -124.53(12) ?
    K2 F4 B2 F5 1_755 . . . -91.24(15) ?
    K1 F4 B2 F5 1_655 . . . 122.51(12) ?
    K2 F4 B2 C15 1_755 . . . 145.88(12) ?
    K1 F4 B2 C15 1_655 . . . -0.4(2) ?
    K2 F4 B2 K2 1_755 . . 3_655 -33.50(17) ?
    K1 F4 B2 K2 1_655 . . 3_655 -179.74(6) ?
    K1 F4 B2 K2 1_655 . . 1_755 -146.25(17) ?
    C14 C15 B2 F6 . . . . -164.37(17) ?
    C16 C15 B2 F6 . . . . 17.0(3) ?
    K1 C15 B2 F6 1_655 . . . 120.06(14) ?
    C14 C15 B2 F5 . . . . -43.5(2) ?
    C16 C15 B2 F5 . . . . 137.88(18) ?
    K1 C15 B2 F5 1_655 . . . -119.03(14) ?
    C14 C15 B2 F4 . . . . 75.8(2) ?
    C16 C15 B2 F4 . . . . -102.8(2) ?
    K1 C15 B2 F4 1_655 . . . 0.26(15) ?
    C14 C15 B2 K2 . . . 3_655 -104.92(19) ?
    C16 C15 B2 K2 . . . 3_655 76.4(2) ?
    K1 C15 B2 K2 1_655 . . 3_655 179.51(13) ?
    C14 C15 B2 K2 . . . 1_755 112.3(2) ?
    C16 C15 B2 K2 . . . 1_755 -66.3(3) ?
    K1 C15 B2 K2 1_655 . . 1_755 36.76(17) ?
loop_
    _geom_hbond_atom_site_label_D
    _geom_hbond_atom_site_label_H
    _geom_hbond_atom_site_label_A
    _geom_hbond_site_symmetry_A
    _geom_hbond_distance_DH
    _geom_hbond_distance_HA
    _geom_hbond_distance_DA
    _geom_hbond_angle_DHA
    _geom_hbond_publ_flag
    O5 H51 F3 3_545 0.812(10) 2.142(14) 2.903(2) 156(3) yes
    O5 H51 F1 3_545 0.812(10) 2.62(2) 3.188(2) 128(2) yes
    O5 H52 O5 3_445 0.813(10) 2.406(12) 3.1968(16) 164(3) yes
_iucr_refine_instructions_details
;
TITL qn017 in P212121 (19) sir97
CELL  0.71073    5.8428   16.3177   32.1286    90.000    90.000    90.000
ZERR  8          0.0001    0.0002    0.0005     0.000     0.000     0.000
LATT  -1
SYMM     0.50000 - X ,            - Y ,    0.50000 + Z
SYMM     0.50000 + X ,    0.50000 - Y ,            - Z
SYMM             - X ,    0.50000 + Y ,    0.50000 - Z
SFAC  C  H  B  F  K  N  O
UNIT   104  120   8  24   8   8  20
MERG 2
L.S. 6
FMAP 2
PLAN -20
ACTA
DFIX  0.82 0.01 O5 H51 O5 H52
EQIV  $1 x+1/2, -y-1/2, -z
EQIV  $2 x-1/2, -y-1/2, -z
HTAB O5 F3_$1
HTAB O5 F1_$1
HTAB O5 O5_$2
HTAB O5 F1
TEMP  -100
BOND $H
CONF
WGHT    0.029900    1.013700
FVAR       0.46971
K1    5    0.232713   -0.075494   -0.010496    11.00000    0.03553    0.03093 =
         0.04344   -0.00575    0.00348   -0.00376
K2    5   -0.444367    0.163609    0.030974    11.00000    0.04137    0.02571 =
         0.04081   -0.00547    0.00910   -0.00664
F1    4   -0.158309   -0.096657    0.025455    11.00000    0.04139    0.06787 =
         0.04999   -0.02860    0.00710   -0.00219
F2    4   -0.420788    0.003023    0.028095    11.00000    0.07769    0.03172 =
         0.06420   -0.00133   -0.03375    0.00207
F3    4   -0.476341   -0.114586    0.063177    11.00000    0.05830    0.05413 =
         0.04197   -0.00655    0.00880   -0.02957
F4    4    1.200837    0.089621   -0.005903    11.00000    0.09191    0.03593 =
         0.05189   -0.00223   -0.03698   -0.00132
F5    4    0.907919    0.176833   -0.019614    11.00000    0.04189    0.04327 =
         0.05735   -0.02254    0.01567   -0.00758
F6    4    1.243189    0.190734   -0.053535    11.00000    0.04348    0.03318 =
         0.05576   -0.01375    0.01478   -0.01525
O1    7    0.277548    0.135530    0.173103    11.00000    0.04159    0.03209 =
         0.03273   -0.00234   -0.00222   -0.00969
O2    7    0.346281    0.146000    0.104046    11.00000    0.05385    0.05978 =
         0.03668   -0.00800    0.01266   -0.02576
O3    7    0.646918   -0.139102   -0.137999    11.00000    0.03785    0.02757 =
         0.03395   -0.00351   -0.00043   -0.00979
O4    7    0.489872   -0.102458   -0.076280    11.00000    0.04223    0.04140 =
         0.04455   -0.00651    0.01270   -0.01455
O5    7    0.080052   -0.232523   -0.018146    11.00000    0.06535    0.03457 =
         0.06879   -0.01920    0.01628   -0.00793
H51   2    0.097096   -0.269675   -0.034683    11.00000   -1.20000
H52   2   -0.052296   -0.231726   -0.010319    11.00000   -1.20000
N1    6    0.087770    0.053753    0.128803    11.00000    0.03322    0.03382 =
         0.02979   -0.00208    0.00140   -0.00772
N2    6    0.777726   -0.027477   -0.104749    11.00000    0.03096    0.02913 =
         0.02799   -0.00186    0.00247   -0.00590
C1    1    0.006772    0.031299    0.089189    11.00000    0.03497    0.03630 =
         0.02831   -0.00385    0.00398   -0.00626
AFIX  43
H1    2    0.074907    0.048421    0.063789    11.00000   -1.20000
AFIX   0
C2    1   -0.179114   -0.017426    0.091568    11.00000    0.03014    0.02338 =
         0.03332   -0.00105    0.00275   -0.00018
C3    1   -0.224036   -0.027283    0.135952    11.00000    0.03027    0.02274 =
         0.03249    0.00014    0.00309    0.00422
C4    1   -0.054528    0.015941    0.158564    11.00000    0.02927    0.02644 =
         0.03137    0.00216    0.00174    0.00325
C5    1   -0.047295    0.015803    0.201631    11.00000    0.04163    0.03452 =
         0.03236    0.00410   -0.00573    0.00092
AFIX  43
H5    2    0.070767    0.043321    0.216395    11.00000   -1.20000
AFIX   0
C6    1   -0.220309   -0.026360    0.222440    11.00000    0.05094    0.04136 =
         0.02899    0.00501    0.00121    0.00107
AFIX  43
H6    2   -0.219597   -0.027864    0.251999    11.00000   -1.20000
AFIX   0
C7    1   -0.393733   -0.066224    0.200905    11.00000    0.04682    0.03496 =
         0.04184    0.00396    0.00984   -0.00366
AFIX  43
H7    2   -0.511832   -0.093027    0.215996    11.00000   -1.20000
AFIX   0
C8    1   -0.397481   -0.067576    0.158022    11.00000    0.03425    0.02755 =
         0.03990    0.00078    0.00303    0.00007
AFIX  43
H8    2   -0.516173   -0.095476    0.143614    11.00000   -1.20000
AFIX   0
C9    1    0.250232    0.115817    0.133393    11.00000    0.03426    0.03357 =
         0.03504   -0.00436    0.00167   -0.00440
C10   1    0.409019    0.210553    0.184830    11.00000    0.03749    0.03020 =
         0.04005   -0.00495   -0.00687   -0.00562
C11   1    0.654791    0.204400    0.170960    11.00000    0.03108    0.04283 =
         0.10805   -0.01689   -0.01071    0.00235
AFIX 137
H11A  2    0.717952    0.151459    0.179649    11.00000   -1.50000
H11B  2    0.743753    0.248781    0.183632    11.00000   -1.50000
H11C  2    0.662504    0.208957    0.140578    11.00000   -1.50000
AFIX   0
C12   1    0.291620    0.284467    0.166486    11.00000    0.03428    0.03309 =
         0.08219    0.00359   -0.00186    0.00147
AFIX 137
H12A  2    0.305541    0.283085    0.136097    11.00000   -1.50000
H12B  2    0.363590    0.334449    0.177195    11.00000   -1.50000
H12C  2    0.129410    0.283917    0.174240    11.00000   -1.50000
AFIX   0
C13   1    0.385483    0.209158    0.231563    11.00000    0.13465    0.07424 =
         0.04250   -0.00717   -0.00837   -0.05447
AFIX 137
H13A  2    0.222910    0.209258    0.239067    11.00000   -1.50000
H13B  2    0.459900    0.257685    0.243387    11.00000   -1.50000
H13C  2    0.458341    0.159625    0.242606    11.00000   -1.50000
AFIX   0
C14   1    0.811305    0.021421   -0.069407    11.00000    0.03478    0.03268 =
         0.02791   -0.00495    0.00261   -0.00416
AFIX  43
H14   2    0.715280    0.020354   -0.045552    11.00000   -1.20000
AFIX   0
C15   1    0.996554    0.070201   -0.073365    11.00000    0.03100    0.02408 =
         0.02740    0.00065    0.00053   -0.00068
C16   1    1.089695    0.051864   -0.114371    11.00000    0.02741    0.02047 =
         0.02956    0.00282    0.00111    0.00131
C17   1    0.950258   -0.007264   -0.133616    11.00000    0.02760    0.02299 =
         0.02904    0.00240   -0.00066    0.00109
C18   1    0.985830   -0.033361   -0.174256    11.00000    0.04352    0.02996 =
         0.02895   -0.00177    0.00157   -0.00457
AFIX  43
H18   2    0.887055   -0.071854   -0.187272    11.00000   -1.20000
AFIX   0
C19   1    1.172972   -0.000338   -0.194861    11.00000    0.05326    0.03841 =
         0.03305   -0.00473    0.01269   -0.00448
AFIX  43
H19   2    1.202366   -0.016601   -0.222745    11.00000   -1.20000
AFIX   0
C20   1    1.318424    0.055622   -0.176068    11.00000    0.04352    0.03719 =
         0.04294   -0.00154    0.01743   -0.00757
AFIX  43
H20   2    1.446469    0.076019   -0.191060    11.00000   -1.20000
AFIX   0
C21   1    1.279675    0.082298   -0.135645    11.00000    0.03190    0.02864 =
         0.03961   -0.00099    0.00305   -0.00464
AFIX  43
H21   2    1.380206    0.120392   -0.122771    11.00000   -1.20000
AFIX   0
C22   1    0.622861   -0.092345   -0.104567    11.00000    0.03172    0.02975 =
         0.03383   -0.00108   -0.00131   -0.00544
C23   1    0.532047   -0.220941   -0.139997    11.00000    0.03013    0.02677 =
         0.04353   -0.00370   -0.00565   -0.00735
C24   1    0.274251   -0.211019   -0.140870    11.00000    0.03180    0.03878 =
         0.08180   -0.00832   -0.00982   -0.00524
AFIX 137
H24A  2    0.202646   -0.264150   -0.146585    11.00000   -1.50000
H24B  2    0.231970   -0.171969   -0.162731    11.00000   -1.50000
H24C  2    0.221398   -0.190521   -0.113858    11.00000   -1.50000
AFIX   0
C25   1    0.621068   -0.253948   -0.181126    11.00000    0.05195    0.04043 =
         0.04884   -0.01279   -0.00639   -0.00934
AFIX 137
H25A  2    0.788500   -0.257009   -0.180194    11.00000   -1.50000
H25B  2    0.574090   -0.217350   -0.203752    11.00000   -1.50000
H25C  2    0.558056   -0.308783   -0.185972    11.00000   -1.50000
AFIX   0
C26   1    0.615682   -0.273077   -0.104366    11.00000    0.04931    0.03464 =
         0.05950    0.00579   -0.00878   -0.00181
AFIX 137
H26A  2    0.783329   -0.272011   -0.103588    11.00000   -1.50000
H26B  2    0.563089   -0.329597   -0.108226    11.00000   -1.50000
H26C  2    0.554992   -0.251511   -0.078125    11.00000   -1.50000
AFIX   0
B1    3   -0.309744   -0.056773    0.052796    11.00000    0.02583    0.02156 =
         0.03134   -0.00121    0.00028   -0.00003
B2    3    1.086675    0.132285   -0.038480    11.00000    0.03389    0.02299 =
         0.03249   -0.00114   -0.00134   -0.00254
HKLF 4 1  1.0000  0.0000  0.0000  0.0000 -1.0000  0.0000  0.0000  0.0000 -1.0000
REM  qn017 in P212121 (19) sir97
REM R1 =  0.0317 for   6369 Fo > 4sig(Fo)  and  0.0375 for all   7001 data
REM    400 parameters refined using      2 restraints
END
;
data_global
_journal_date_recd_electronic     2012-03-13
_journal_date_accepted     2012-04-02
_journal_name_full     'Acta Crystallographica, Section E'
_journal_year     2012
_journal_volume     68
_journal_issue      5
_journal_page_first     m551
_journal_page_last     m552
_journal_paper_category     QM
_journal_paper_doi     10.1107/S1600536812014225
_journal_coeditor_code     HP2034
_publ_contact_author_name     'Dr. Peter Mayer'
_publ_contact_author_address
;
Department Chemie und Biochemie
Ludwig-Maximilians-Universit\"at
Butenandtstrasse 5--13
D-81377 M\"unchen
Germany
;
_publ_contact_author_email     'pemay@cup.uni-muenchen.de'
_publ_contact_author_fax     '+49-89-2180-77406'
_publ_contact_author_phone     '+49-89-2180-77407'
_publ_section_title
;
Potassium [1-(<i>tert</i>-butoxycarbonyl)-1<i>H</i>-indol-3-yl]trifluoroborate
hemihydrate
;
loop_
    _publ_author_name
    _publ_author_address
    'Berionni, Guillaume'
;
Ludwig-Maximilians-Universit\"at
Department of Chemistry
Butenandtstrasse 5--13
81377 M\"unchen
Germany
;
    'Mayer, Peter'
;
Ludwig-Maximilians-Universit\"at
Department of Chemistry
Butenandtstrasse 5--13
81377 M\"unchen
Germany
;
    'Mayr, Herbert'
;
Ludwig-Maximilians-Universit\"at
Department of Chemistry
Butenandtstrasse 5--13
81377 M\"unchen
Germany
;
