# Supplementary material for: Potassium [1-(tert-but­oxy­carbon­yl)-1H-indol-3-yl]trifluoro­borate hemihydrate
Source: Acta Crystallogr Sect E Struct Rep Online. 2012 Apr 6;68(Pt 5):m551–2. doi: 10.1107/S1600536812014225 (PMC3344307; doi:10.1107/S1600536812014225)
Supplement: Supplementary file 2 [file e-68-0m551-Isup2.hkl]

# 
# h,k,l, Fc-squared, Fo-squared, sigma(Fo-squared) and status flag 
# 
data_I
_shelx_title ' qn017 in P212121 (19) sir97' 
_shelx_refln_list_code          4 
_shelx_F_calc_maximum      155.35 
_exptl_crystal_F_000      1368.00 
_reflns_d_resolution_high  0.7703 
 
loop_ 
 _symmetry_equiv_pos_as_xyz 
 'x, y, z' 
 '-x+1/2, -y, z+1/2' 
 'x+1/2, -y+1/2, -z' 
 '-x, y+1/2, -z+1/2' 
 
_cell_length_a     5.8428 
_cell_length_b    16.3177 
_cell_length_c    32.1286 
_cell_angle_alpha  90.000 
_cell_angle_beta   90.000 
_cell_angle_gamma  90.000 
 
_shelx_F_squared_multiplier     1.000 
 
loop_ 
 _refln_index_h 
 _refln_index_k 
 _refln_index_l 
 _refln_F_squared_calc 
 _refln_F_squared_meas 
 _refln_F_squared_sigma 
 _refln_observed_status 
   2   0   0     2033.97     2148.75     28.98 o 
   4   0   0     2000.52     2087.57     45.78 o 
   6   0   0      758.43      840.15     43.51 o 
   1   1   0      183.71      193.50      2.16 o 
   2   1   0     9111.81     9178.03     75.41 o 
   3   1   0     9537.82     9210.87    102.85 o 
   4   1   0       30.38       34.22      2.75 o 
   5   1   0       53.10       56.33      8.28 o 
   6   1   0       79.64       81.41      6.66 o 
   7   1   0      504.21      583.55     30.83 o 
   1   2   0     4487.99     4576.16     38.52 o 
   2   2   0      501.92      398.99      4.31 o 
   3   2   0     2208.93     2292.87     23.74 o 
   4   2   0     1513.88     1560.09     19.89 o 
   5   2   0      288.49      294.47      8.06 o 
   6   2   0       36.62       43.38     10.07 o 
   7   2   0      195.50      152.37     15.50 o 
   1   3   0    13295.83    13770.80    157.34 o 
   2   3   0     1685.80     1698.93     14.90 o 
   3   3   0     4577.30     4724.16     47.69 o 
   4   3   0     1514.66     1637.56     19.60 o 
   5   3   0      279.74      295.56      7.67 o 
   6   3   0       67.52       74.39      7.87 o 
   7   3   0       44.78       59.66     12.46 o 
   0   4   0     5628.04     5426.39     61.85 o 
   1   4   0    21693.00    22008.23    487.44 o 
   2   4   0      135.18      145.48      3.66 o 
   3   4   0     2489.62     2537.39     32.85 o 
   4   4   0       38.21       29.80      3.07 o 
   5   4   0     1219.77     1214.33     17.39 o 
   6   4   0        1.98        5.26     11.33 o 
   7   4   0      109.61      103.18     19.04 o 
   1   5   0    10178.66    10191.71     95.51 o 
   2   5   0      373.48      368.87     11.12 o 
   3   5   0      466.90      459.96      6.83 o 
   4   5   0      686.00      676.64     11.05 o 
   5   5   0     2183.74     2269.56     41.63 o 
   6   5   0      128.73      119.96     23.34 o 
   7   5   0       80.91       84.55     11.37 o 
   0   6   0      193.98      244.32     10.20 o 
   1   6   0      229.66      233.11      2.93 o 
   2   6   0     2497.11     2290.40     25.73 o 
   3   6   0        9.39       27.51      1.91 o 
   4   6   0       45.82       45.08      2.76 o 
   5   6   0       22.41       21.94      4.11 o 
   6   6   0        0.44        4.76      8.35 o 
   7   6   0       42.36       55.98     20.85 o 
   1   7   0    10930.05    11049.88     95.22 o 
   2   7   0     1174.33     1194.65     16.98 o 
   3   7   0       93.29       92.60      3.34 o 
   4   7   0      454.79      469.18      8.30 o 
   5   7   0     2458.25     2628.20     45.77 o 
   6   7   0      111.64      107.68      8.39 o 
   7   7   0        9.20        0.35     10.65 o 
   0   8   0      127.26      120.27      8.61 o 
   1   8   0      900.64      894.69     17.93 o 
   2   8   0     1176.33     1104.68     14.83 o 
   3   8   0      649.32      647.53      8.94 o 
   4   8   0      222.23      207.74      6.02 o 
   5   8   0      816.49      839.76     19.33 o 
   6   8   0      212.93      190.92     10.43 o 
   7   8   0       19.26      -15.41     18.58 o 
   1   9   0       30.16       30.01      1.64 o 
   2   9   0       27.76       21.14      2.38 o 
   3   9   0      411.75      423.89      8.49 o 
   4   9   0       72.19       71.81      4.09 o 
   5   9   0        8.50        7.68      5.34 o 
   6   9   0       86.10       82.98     12.61 o 
   0  10   0      725.65      715.87     17.45 o 
   1  10   0       11.25       14.49      2.42 o 
   2  10   0      321.00      269.33      4.71 o 
   3  10   0      785.93      743.66     23.64 o 
   4  10   0      478.55      460.00      8.88 o 
   5  10   0      403.96      417.30     11.91 o 
   6  10   0       40.25       32.24      7.90 o 
   1  11   0        5.63        7.22      1.69 o 
   2  11   0      328.05      361.18      6.02 o 
   3  11   0     5021.47     5075.87     71.52 o 
   4  11   0     2477.99     2529.79     55.43 o 
   5  11   0       36.02       36.85      6.69 o 
   6  11   0        0.07       -7.38      8.15 o 
   0  12   0     1505.50     1374.28     22.87 o 
   1  12   0      136.00      106.09      3.15 o 
   2  12   0      119.81      106.32      5.14 o 
   3  12   0      124.21      149.18     11.23 o 
   4  12   0       12.01       14.12     10.51 o 
   5  12   0        1.73        7.05      6.29 o 
   6  12   0       74.09       69.38     12.70 o 
   1  13   0      463.40      408.02      9.22 o 
   2  13   0      729.25      698.77     16.16 o 
   3  13   0     1886.25     1852.54     65.90 o 
   4  13   0      185.20      161.52      8.78 o 
   5  13   0       48.77       47.37      7.77 o 
   0  14   0     1594.69     1668.04     39.21 o 
   1  14   0     1286.46     1257.07     30.09 o 
   2  14   0      641.98      650.24     22.90 o 
   3  14   0       33.74       31.06      5.31 o 
   4  14   0       68.18       57.52     10.86 o 
   5  14   0       32.80       24.52      7.40 o 
   1  15   0     1144.89     1188.85     20.42 o 
   2  15   0        6.62       15.11      6.05 o 
   3  15   0      355.94      332.28     12.18 o 
   4  15   0       17.96        1.84      6.74 o 
   5  15   0      525.48      483.24     20.21 o 
   0  16   0      138.59      152.24     10.12 o 
   1  16   0       55.46       58.27      7.20 o 
   2  16   0        9.03       23.51      7.07 o 
   3  16   0      103.94       80.69      7.98 o 
   4  16   0      138.45      133.86     11.57 o 
   1  17   0       53.77       48.50     10.42 o 
   2  17   0      389.45      391.47     18.43 o 
   3  17   0       68.15       52.72      7.54 o 
   4  17   0       98.92       68.63      9.02 o 
   1  18   0      118.45      124.10     10.15 o 
   2  18   0     1675.77     1787.57     38.52 o 
   3  18   0       84.78       95.77      9.58 o 
   4  18   0      120.29      114.35     12.95 o 
   1  19   0       95.05      109.28     18.36 o 
   2  19   0       53.50       45.94      7.22 o 
   3  19   0        6.09        2.81      7.51 o 
   0  20   0      421.84      459.02     55.30 o 
   1  20   0       26.65       41.47     12.01 o 
   2  20   0       89.15       64.53     10.19 o 
   1  21   0      131.90      124.61     14.06 o 
   1   0   1     1608.46     1599.07     31.21 o 
   2   0   1     7222.54     7307.88     67.89 o 
   3   0   1      112.73      122.98      2.72 o 
   4   0   1     3196.50     3254.88     42.32 o 
   5   0   1       11.38        8.52      3.47 o 
   6   0   1        5.12        3.96      4.12 o 
   7   0   1       13.16       20.93     10.55 o 
  -7   1   1      125.82      132.61     29.46 o 
  -6   1   1      164.47      163.80     10.22 o 
  -5   1   1      453.58      461.02     10.58 o 
  -4   1   1      275.30      246.76      9.88 o 
  -3   1   1     1889.41     1915.66     22.89 o 
  -2   1   1       92.05       99.67      3.73 o 
  -1   1   1     1563.83     1456.12     12.37 o 
   1   1   1     1616.47     1509.85     13.07 o 
   2   1   1       87.70       93.09      1.95 o 
   3   1   1     1861.87     1951.54     22.11 o 
   4   1   1      263.56      241.63      5.20 o 
   5   1   1      436.79      452.04     10.16 o 
   6   1   1      165.36      150.54      7.67 o 
   7   1   1      124.90      146.39     14.28 o 
  -7   2   1       32.07        4.37     16.32 o 
  -6   2   1      154.85      150.22     16.07 o 
  -5   2   1     1094.40     1106.15     20.11 o 
  -4   2   1       43.50       41.54      3.03 o 
  -3   2   1      339.76      403.47      5.28 o 
  -2   2   1      337.25      349.61      4.03 o 
  -1   2   1     8715.95     8790.00     79.18 o 
   1   2   1     8775.07     8974.11     78.10 o 
   2   2   1      342.25      355.29      5.06 o 
   3   2   1      337.35      397.93      5.07 o 
   4   2   1       39.98       37.33      2.58 o 
   5   2   1     1116.98     1107.90     21.83 o 
   6   2   1      152.19      137.40     11.74 o 
   7   2   1       33.41       13.16     13.82 o 
  -7   3   1       31.79       30.64     11.12 o 
  -6   3   1       58.93       58.36     10.76 o 
  -5   3   1      812.40      797.01     13.80 o 
  -4   3   1      530.73      473.46      8.28 o 
  -3   3   1      280.68      242.55      4.78 o 
  -2   3   1     2880.79     3012.31     25.99 o 
  -1   3   1    13575.84    13524.63    137.31 o 
   0   3   1      612.12      723.43      6.64 o 
   1   3   1    13529.75    13501.95    152.39 o 
   2   3   1     2945.38     3091.29     29.59 o 
   3   3   1      270.25      235.87      3.97 o 
   4   3   1      514.55      466.23      8.83 o 
   5   3   1      816.02      811.43     25.06 o 
   6   3   1       49.65       54.91      8.43 o 
   7   3   1       30.02       17.41     12.31 o 
  -7   4   1       75.46       81.43     14.26 o 
  -6   4   1      359.94      345.83     14.96 o 
  -5   4   1       59.49       45.72      3.80 o 
  -4   4   1      151.10      154.00      5.69 o 
  -3   4   1     7508.93     7307.09     73.56 o 
  -2   4   1      787.82      765.76      8.37 o 
  -1   4   1     5650.01     5932.87     47.76 o 
   0   4   1    10745.43    10872.53    108.74 o 
   1   4   1     5728.40     6045.40     49.33 o 
   2   4   1      752.93      733.39      8.16 o 
   3   4   1     7442.26     7245.70     81.92 o 
   4   4   1      138.25      135.35      5.35 o 
   5   4   1       59.80       52.32      3.68 o 
   6   4   1      361.59      369.98     34.22 o 
   7   4   1       82.57       70.57     12.48 o 
  -7   5   1       15.72        7.63     13.92 o 
  -6   5   1      615.95      652.35     19.30 o 
  -5   5   1       33.76       26.33      3.62 o 
  -4   5   1      292.05      301.63      7.79 o 
  -3   5   1      225.33      190.15      6.87 o 
  -2   5   1     1171.61     1298.73     13.99 o 
  -1   5   1     1812.34     1810.62     18.91 o 
   0   5   1    24133.10    23347.18    724.76 o 
   1   5   1     1828.00     1824.64     26.84 o 
   2   5   1     1163.19     1287.79     13.16 o 
   3   5   1      229.78      196.44      4.62 o 
   4   5   1      318.69      311.44      9.55 o 
   5   5   1       32.62       25.12      3.91 o 
   6   5   1      602.82      644.98     21.88 o 
   7   5   1       18.96       18.73      8.55 o 
  -7   6   1        3.14       -1.78      9.39 o 
  -6   6   1        0.75       14.10      7.16 o 
  -5   6   1       59.82       58.60      4.15 o 
  -4   6   1      650.77      638.09     11.24 o 
  -3   6   1      163.47      160.52      4.06 o 
  -2   6   1     6690.17     6951.81     69.35 o 
  -1   6   1     2188.74     2164.27     19.10 o 
   0   6   1      654.75      736.97      7.20 o 
   1   6   1     2199.78     2164.33     19.19 o 
   2   6   1     6792.72     7042.80     70.96 o 
   3   6   1      153.80      149.18      4.03 o 
   4   6   1      662.99      636.10     10.00 o 
   5   6   1       60.75       54.09      4.65 o 
   6   6   1        1.00       -3.42      5.78 o 
   7   6   1        3.29       13.69     12.46 o 
  -7   7   1       46.93       24.84     11.78 o 
  -6   7   1       17.35        1.58      7.64 o 
  -5   7   1      145.49      129.86     10.34 o 
  -4   7   1     1023.96     1014.62     15.91 o 
  -3   7   1       76.67       70.40      6.48 o 
  -2   7   1     9172.08     9447.27    101.92 o 
  -1   7   1     2853.68     2882.39     26.67 o 
   0   7   1    23407.71    22096.04    397.80 o 
   1   7   1     2903.87     2956.42     26.31 o 
   2   7   1     9073.23     9323.80     91.55 o 
   3   7   1       73.80       74.42      5.54 o 
   4   7   1     1053.44     1045.32     14.62 o 
   5   7   1      136.73      128.98      5.93 o 
   6   7   1       20.00        9.91      7.71 o 
   7   7   1       54.65       38.14     11.05 o 
  -7   8   1       82.73       76.81     14.70 o 
  -6   8   1      229.72      237.18     11.10 o 
  -5   8   1      151.44      147.79      7.68 o 
  -4   8   1      406.71      437.22     11.17 o 
  -3   8   1     1874.17     1919.91     25.52 o 
  -2   8   1      327.18      310.97     15.48 o 
  -1   8   1     1180.53     1243.24     14.04 o 
   0   8   1      693.33      691.51      7.99 o 
   1   8   1     1161.79     1224.28     12.72 o 
   2   8   1      309.05      277.60      7.10 o 
   3   8   1     1869.39     1899.97     30.85 o 
   4   8   1      409.24      433.22      8.98 o 
   5   8   1      144.43      152.84      8.00 o 
   6   8   1      225.31      231.22     12.64 o 
   7   8   1       87.70      100.46     30.14 o 
  -6   9   1       44.25       40.22      7.59 o 
  -5   9   1       11.27       10.90      5.03 o 
  -4   9   1      109.53       89.19      5.05 o 
  -3   9   1     2082.57     2072.40     43.13 o 
  -2   9   1     1064.28     1121.13     14.05 o 
  -1   9   1      200.69      186.95      5.69 o 
   0   9   1       49.10       34.54      1.70 o 
   1   9   1      167.03      156.67      2.99 o 
   2   9   1     1138.96     1197.17     14.31 o 
   3   9   1     2147.17     2120.30     30.78 o 
   4   9   1       95.25       83.86      4.58 o 
   5   9   1        8.84        7.05     13.09 o 
   6   9   1       44.10       50.53     12.77 o 
  -6  10   1       57.79       64.79     12.71 o 
  -5  10   1      956.68      972.19     30.81 o 
  -4  10   1      514.33      508.26     10.01 o 
  -3  10   1      180.09      168.69      4.90 o 
  -2  10   1     1336.61     1397.85     16.14 o 
  -1  10   1     1132.60     1197.53     15.36 o 
   0  10   1     2770.84     2823.59     27.98 o 
   1  10   1     1155.40     1218.40     13.90 o 
   2  10   1     1307.99     1350.98     18.04 o 
   3  10   1      190.08      166.83     10.03 o 
   4  10   1      501.32      500.36      9.51 o 
   5  10   1      950.24      964.40     24.32 o 
   6  10   1       60.00       60.10     12.44 o 
  -6  11   1       60.55       73.21     11.66 o 
  -5  11   1      134.39      124.72      7.06 o 
  -4  11   1       53.05       50.18      5.63 o 
  -3  11   1     1350.33     1401.39     30.25 o 
  -2  11   1     2970.18     2968.55     40.21 o 
  -1  11   1      736.96      701.89     13.01 o 
   0  11   1      333.54      322.99      4.76 o 
   1  11   1      752.71      717.97      9.44 o 
   2  11   1     2971.72     2923.25     35.55 o 
   3  11   1     1313.82     1423.19     29.80 o 
   4  11   1       62.74       59.15     10.60 o 
   5  11   1      136.58      139.53      8.33 o 
   6  11   1       60.59       91.88      9.18 o 
  -6  12   1       73.64       84.43     10.45 o 
  -5  12   1      180.08      157.25      8.04 o 
  -4  12   1        6.45        7.06      4.70 o 
  -3  12   1      959.79      926.65     18.83 o 
  -2  12   1      769.06      793.27     17.30 o 
  -1  12   1      711.00      710.01     11.08 o 
   0  12   1       65.12       82.22      3.98 o 
   1  12   1      694.06      697.55     13.41 o 
   2  12   1      818.52      820.14     15.94 o 
   3  12   1      959.57      910.65     23.37 o 
   4  12   1        3.69        5.74      4.17 o 
   5  12   1      182.69      167.25      8.95 o 
   6  12   1       70.33       82.62     13.11 o 
  -5  13   1      310.19      284.91     14.01 o 
  -4  13   1       91.98       72.40      9.62 o 
  -3  13   1      175.73      184.17      7.22 o 
  -2  13   1       50.87       41.03      6.36 o 
  -1  13   1      394.98      384.72     14.19 o 
   0  13   1       50.56       44.97      3.86 o 
   1  13   1      375.15      358.07     14.65 o 
   2  13   1       52.29       38.57      8.61 o 
   3  13   1      159.85      159.16      9.28 o 
   4  13   1       92.89       92.69      9.56 o 
   5  13   1      323.99      314.41     20.58 o 
  -5  14   1      548.30      511.01     20.97 o 
  -4  14   1       51.00       70.27      7.10 o 
  -3  14   1      977.21     1038.38     21.15 o 
  -2  14   1      942.66      973.49     21.53 o 
  -1  14   1      848.16      892.41     21.13 o 
   0  14   1       61.28       76.89      3.70 o 
   1  14   1      820.52      856.52     29.88 o 
   2  14   1      945.51      937.62     21.51 o 
   3  14   1      987.33      996.76     23.54 o 
   4  14   1       49.99       48.62      8.90 o 
   5  14   1      557.93      596.16     18.65 o 
  -5  15   1       78.58       75.78     12.09 o 
  -4  15   1       34.73       33.68      7.46 o 
  -3  15   1      678.11      699.52     18.73 o 
  -2  15   1      419.45      413.50     12.44 o 
  -1  15   1      116.15      110.89      8.16 o 
   0  15   1      238.96      230.07      8.81 o 
   1  15   1       97.96       81.98      4.88 o 
   2  15   1      423.92      406.38     17.00 o 
   3  15   1      679.21      677.28     34.05 o 
   4  15   1       33.24       41.57      9.43 o 
   5  15   1       82.56       72.08      9.98 o 
  -4  16   1      234.40      229.34     15.49 o 
  -3  16   1      599.37      604.05     25.25 o 
  -2  16   1       61.50       62.31     10.31 o 
  -1  16   1      100.59       91.56      6.47 o 
   0  16   1      207.12      202.38     10.14 o 
   1  16   1       86.28       71.28      8.27 o 
   2  16   1       61.90       55.86      6.70 o 
   3  16   1      603.42      565.92     23.37 o 
   4  16   1      244.11      238.68     13.23 o 
  -4  17   1       21.07       21.83      7.92 o 
  -3  17   1        5.05       20.38      5.10 o 
  -2  17   1      242.61      245.34     13.60 o 
  -1  17   1        1.66       17.68      6.73 o 
   0  17   1      234.64      257.90     14.05 o 
   1  17   1        1.14       15.43      7.28 o 
   2  17   1      245.55      231.02     10.23 o 
   3  17   1        4.59       -3.34      6.34 o 
   4  17   1       15.17       26.64      6.98 o 
  -3  18   1       47.30       42.68      9.92 o 
  -2  18   1      219.80      239.10     10.21 o 
  -1  18   1      164.80      190.37     14.96 o 
   0  18   1      230.66      227.53     23.12 o 
   1  18   1      160.04      184.91     12.17 o 
   2  18   1      221.90      248.53     10.67 o 
   3  18   1       38.83       58.16     15.24 o 
  -3  19   1       19.04       33.62      7.31 o 
  -2  19   1      247.86      262.31     11.20 o 
  -1  19   1      795.49      847.77     38.92 o 
   0  19   1        0.34       -4.00      7.21 o 
   1  19   1      810.23      891.44     27.77 o 
   2  19   1      249.78      271.51     11.58 o 
   3  19   1       18.71       17.77      7.77 o 
  -2  20   1       49.32       36.36     11.58 o 
  -1  20   1      141.83      137.10     11.91 o 
   0  20   1        3.43       10.33      9.85 o 
   1  20   1      139.63      139.35     51.44 o 
   2  20   1       46.87       37.41      8.41 o 
   0  21   1       54.87       64.76      8.82 o 
   1   0   2      210.25      314.61      3.84 o 
   2   0   2      258.31      276.39      4.25 o 
   3   0   2      334.34      390.40      6.08 o 
   4   0   2     1069.48     1173.53     17.99 o 
   5   0   2      287.25      302.97      7.96 o 
   6   0   2      212.83      223.89     14.73 o 
   7   0   2       21.35       14.97     19.26 o 
  -7   1   2      228.70      245.38     19.58 o 
  -6   1   2       89.49       84.42     14.34 o 
  -5   1   2      442.66      447.69     10.61 o 
  -4   1   2      211.75      211.86      6.02 o 
  -3   1   2     4850.66     4734.03     49.01 o 
  -2   1   2     2161.48     2042.85     19.12 o 
  -1   1   2    15157.81    15069.38    482.72 o 
   1   1   2    14850.97    14609.78    237.19 o 
   2   1   2     2161.49     2026.12     18.29 o 
   3   1   2     4654.42     4501.69     45.04 o 
   4   1   2      235.12      237.35     10.61 o 
   5   1   2      438.06      438.09     10.21 o 
   6   1   2       93.59       72.56      6.63 o 
   7   1   2      233.66      239.71     17.52 o 
  -7   2   2       61.73       52.87     11.97 o 
  -6   2   2       74.81       70.45      7.42 o 
  -5   2   2       92.06       97.02      4.46 o 
  -4   2   2      147.29      149.12      8.31 o 
  -3   2   2      918.87     1002.57     12.25 o 
  -2   2   2     3976.99     3964.68     37.48 o 
  -1   2   2     5838.17     6302.61     49.15 o 
   1   2   2     6068.27     6608.08     60.55 o 
   2   2   2     3984.30     3996.43     34.63 o 
   3   2   2      921.07      987.90     11.86 o 
   4   2   2      164.35      165.13      7.96 o 
   5   2   2       86.07       98.58      4.65 o 
   6   2   2       79.03       80.01      7.82 o 
   7   2   2       58.96       50.73     22.44 o 
  -7   3   2      102.99       60.52     15.14 o 
  -6   3   2      142.61      104.70      7.59 o 
  -5   3   2      989.56     1001.62     16.11 o 
  -4   3   2       88.77      100.72      3.86 o 
  -3   3   2     2500.51     2617.58     29.02 o 
  -2   3   2     1818.61     1825.95     18.19 o 
  -1   3   2     4912.40     4907.00     38.83 o 
   0   3   2      131.58       97.48      1.21 o 
   1   3   2     5029.25     5018.65     43.19 o 
   2   3   2     1781.13     1793.38     18.30 o 
   3   3   2     2501.71     2597.95     28.63 o 
   4   3   2       84.77       86.88      3.72 o 
   5   3   2      992.36      989.40     18.87 o 
   6   3   2      137.19      113.81      9.61 o 
   7   3   2       97.15       83.86     13.15 o 
  -7   4   2       19.42       -5.46     15.05 o 
  -6   4   2        7.84        7.37      9.00 o 
  -5   4   2      592.85      624.06     11.54 o 
  -4   4   2      831.38      782.57     12.78 o 
  -3   4   2     2317.94     2404.88     32.34 o 
  -2   4   2      141.10      159.48      2.83 o 
  -1   4   2     2776.29     2736.60     24.02 o 
   0   4   2    21831.48    20990.25    376.76 o 
   1   4   2     2666.84     2605.68     23.21 o 
   2   4   2      147.02      167.68      3.07 o 
   3   4   2     2363.08     2461.81     33.85 o 
   4   4   2      817.13      776.55     12.03 o 
   5   4   2      563.58      580.93     12.60 o 
   6   4   2        9.02        0.43      6.30 o 
   7   4   2       19.88        9.44     29.91 o 
  -7   5   2       69.43       35.58     18.36 o 
  -6   5   2      367.62      377.20     16.82 o 
  -5   5   2      151.76      179.92      9.94 o 
  -4   5   2      530.28      481.86      8.21 o 
  -3   5   2      405.54      441.81      7.36 o 
  -2   5   2     1872.81     1849.91     18.51 o 
  -1   5   2     7124.29     6965.15     57.45 o 
   0   5   2        9.49       15.70      0.68 o 
   1   5   2     6992.62     6798.53     60.01 o 
   2   5   2     1970.07     1938.91     17.87 o 
   3   5   2      395.34      437.48      8.27 o 
   4   5   2      501.06      493.55     10.25 o 
   5   5   2      147.26      168.98      6.80 o 
   6   5   2      382.20      410.37     15.64 o 
   7   5   2       71.35       67.54     14.05 o 
  -7   6   2       34.19       44.76     18.58 o 
  -6   6   2      162.53      144.88     14.06 o 
  -5   6   2       40.50       32.92      4.04 o 
  -4   6   2     1244.84     1267.72     15.18 o 
  -3   6   2      942.10      921.81     12.32 o 
  -2   6   2     4658.54     4547.43     43.08 o 
  -1   6   2      111.22      110.08      2.00 o 
   0   6   2      674.60      636.02      6.20 o 
   1   6   2      112.62      112.51      4.51 o 
   2   6   2     4671.11     4543.25     48.39 o 
   3   6   2      907.80      897.86     14.88 o 
   4   6   2     1223.68     1253.74     36.74 o 
   5   6   2       44.66       35.84      4.26 o 
   6   6   2      157.33      145.83     11.46 o 
   7   6   2       36.23       17.87      9.52 o 
  -7   7   2       82.38       79.47     12.33 o 
  -6   7   2       98.38       98.14      8.37 o 
  -5   7   2      818.74      827.10     17.18 o 
  -4   7   2     3176.80     3140.05     43.46 o 
  -3   7   2      272.32      255.42      6.60 o 
  -2   7   2      350.76      333.90      5.65 o 
  -1   7   2     8975.69     9007.08     88.58 o 
   0   7   2     4202.16     4270.14     34.76 o 
   1   7   2     8758.27     8756.93     74.38 o 
   2   7   2      374.78      348.97      7.59 o 
   3   7   2      286.29      270.27      6.25 o 
   4   7   2     3112.88     3126.11     39.85 o 
   5   7   2      824.18      853.68     17.14 o 
   6   7   2       98.59      118.30     10.11 o 
   7   7   2       84.82       94.13     16.26 o 
  -7   8   2       34.01       36.48     21.76 o 
  -6   8   2       77.55       64.59     12.45 o 
  -5   8   2       51.63       50.22      5.63 o 
  -4   8   2     1170.64     1134.74     17.79 o 
  -3   8   2     1037.62     1034.23     14.39 o 
  -2   8   2     2861.41     2720.50     30.98 o 
  -1   8   2     5369.80     5407.18     51.98 o 
   0   8   2     1520.83     1533.49     15.81 o 
   1   8   2     5219.78     5276.21     48.89 o 
   2   8   2     2890.74     2726.65     31.14 o 
   3   8   2     1073.73     1091.42     20.61 o 
   4   8   2     1142.93     1118.20     21.65 o 
   5   8   2       49.86       46.25      4.44 o 
   6   8   2       84.43       75.05     12.56 o 
   7   8   2       32.42       15.83     20.62 o 
  -6   9   2       12.18       20.19      8.13 o 
  -5   9   2      228.25      232.51     14.72 o 
  -4   9   2       31.54       34.18      5.30 o 
  -3   9   2     2541.96     2468.75     31.79 o 
  -2   9   2      169.01      162.44      3.45 o 
  -1   9   2      401.11      378.66      6.14 o 
   0   9   2       85.01      101.30      5.76 o 
   1   9   2      392.49      369.85      6.15 o 
   2   9   2      180.58      168.75      8.07 o 
   3   9   2     2665.94     2579.42     38.00 o 
   4   9   2       30.52       21.26      5.69 o 
   5   9   2      232.45      233.56     18.34 o 
   6   9   2       11.76       11.25     12.49 o 
  -6  10   2       65.81       34.21     14.59 o 
  -5  10   2      144.36      152.17      8.37 o 
  -4  10   2      313.11      273.94      6.63 o 
  -3  10   2      217.48      165.35      5.14 o 
  -2  10   2      758.22      743.97     14.36 o 
  -1  10   2     1071.32     1000.58     12.43 o 
   0  10   2      330.30      305.14      6.44 o 
   1  10   2     1003.92      941.76     12.04 o 
   2  10   2      757.85      726.47      9.88 o 
   3  10   2      220.81      179.76      5.28 o 
   4  10   2      311.98      282.15      7.65 o 
   5  10   2      147.09      138.09      9.13 o 
   6  10   2       66.01       60.58     11.86 o 
  -6  11   2       38.78       33.06      8.84 o 
  -5  11   2       81.34       91.02      9.14 o 
  -4  11   2      332.21      299.27      9.30 o 
  -3  11   2     3850.82     4048.71     58.79 o 
  -2  11   2      360.55      367.37      9.67 o 
  -1  11   2      221.73      229.07      4.65 o 
   0  11   2      519.03      533.81      6.97 o 
   1  11   2      226.92      225.68      4.45 o 
   2  11   2      378.46      379.69     14.92 o 
   3  11   2     3802.65     3954.21     57.14 o 
   4  11   2      325.24      297.79      9.62 o 
   5  11   2       81.64       85.38      8.80 o 
   6  11   2       40.16       34.44     11.22 o 
  -6  12   2      256.30      238.17     16.87 o 
  -5  12   2       84.59       77.04      7.04 o 
  -4  12   2      423.71      406.76     14.27 o 
  -3  12   2        1.00        3.73      3.54 o 
  -2  12   2      244.72      252.04     13.13 o 
  -1  12   2     1001.43      992.44     15.24 o 
   0  12   2     7201.07     7013.99     77.39 o 
   1  12   2     1001.94      990.52     15.15 o 
   2  12   2      249.89      224.88     11.87 o 
   3  12   2        1.02        0.68      4.65 o 
   4  12   2      451.05      435.43     17.66 o 
   5  12   2       81.62       93.41      8.29 o 
   6  12   2      240.91      222.74     14.81 o 
  -5  13   2       24.03       31.06      6.06 o 
  -4  13   2      210.15      194.24     10.66 o 
  -3  13   2      381.37      384.68     15.57 o 
  -2  13   2       27.50       36.34      6.00 o 
  -1  13   2      268.56      283.13      9.42 o 
   0  13   2        7.54       11.37      2.69 o 
   1  13   2      292.16      288.11      8.13 o 
   2  13   2       26.41       28.87      5.62 o 
   3  13   2      348.80      327.89     12.46 o 
   4  13   2      223.55      212.74     14.73 o 
   5  13   2       25.31       48.19      7.97 o 
  -5  14   2        6.12        4.90      7.67 o 
  -4  14   2      116.08      104.75      8.12 o 
  -3  14   2       35.92       28.30      5.00 o 
  -2  14   2      417.29      430.10     17.83 o 
  -1  14   2     1457.64     1451.04     23.53 o 
   0  14   2      102.56      105.11      6.69 o 
   1  14   2     1455.27     1501.75     34.04 o 
   2  14   2      438.61      423.06     12.12 o 
   3  14   2       35.03       35.38      8.54 o 
   4  14   2      126.55      144.29      9.28 o 
   5  14   2        6.40       10.04      6.37 o 
  -5  15   2      162.83      134.23     12.98 o 
  -4  15   2      169.24      167.10     11.84 o 
  -3  15   2      333.97      296.40      8.81 o 
  -2  15   2      209.82      166.95     19.26 o 
  -1  15   2      381.91      359.13     24.70 o 
   0  15   2       58.07       62.27      5.36 o 
   1  15   2      358.22      366.56     11.90 o 
   2  15   2      203.70      170.28     11.65 o 
   3  15   2      339.63      304.72     16.58 o 
   4  15   2      173.66      165.83     29.15 o 
   5  15   2      144.88      134.52     10.78 o 
  -4  16   2      394.70      381.40     14.89 o 
  -3  16   2       43.35       50.92      6.73 o 
  -2  16   2       67.62       59.45      7.09 o 
  -1  16   2      165.89      149.57     22.21 o 
   0  16   2       23.71       15.86      9.97 o 
   1  16   2      152.78      130.21     17.68 o 
   2  16   2       68.49       76.89     10.86 o 
   3  16   2       35.88       23.80      9.92 o 
   4  16   2      396.38      382.34     16.83 o 
  -4  17   2        5.33        5.25     12.01 o 
  -3  17   2       96.71       67.21     11.14 o 
  -2  17   2       82.12      105.52     14.50 o 
  -1  17   2      373.21      413.80     12.07 o 
   0  17   2      111.37      108.07     10.35 o 
   1  17   2      376.87      422.07     17.22 o 
   2  17   2       70.76       85.32     16.37 o 
   3  17   2       96.72       86.04     13.85 o 
   4  17   2        7.21       13.71      8.19 o 
  -3  18   2       95.60      108.38      8.46 o 
  -2  18   2      814.79      809.03     20.28 o 
  -1  18   2       34.14       49.89      8.17 o 
   0  18   2       65.82       62.93      7.26 o 
   1  18   2       32.41       34.17      7.74 o 
   2  18   2      829.45      883.22     23.29 o 
   3  18   2       92.56       95.59      8.79 o 
  -3  19   2       67.90       57.06      8.45 o 
  -2  19   2        0.89       16.27      6.38 o 
  -1  19   2      667.15      696.79     20.60 o 
   0  19   2       24.68       21.47      8.82 o 
   1  19   2      649.47      666.80     25.95 o 
   2  19   2        0.85       12.88     11.26 o 
   3  19   2       65.45       70.80     11.02 o 
  -2  20   2       34.94       25.40      7.49 o 
  -1  20   2      217.84      198.51     12.00 o 
   0  20   2      171.58      175.81     11.02 o 
   1  20   2      221.99      242.16     21.08 o 
   2  20   2       40.28       17.49     12.44 o 
   0  21   2      183.34      172.28     10.50 o 
   1   0   3      914.82      977.74     10.11 o 
   2   0   3     1127.80     1156.33     11.67 o 
   3   0   3      272.34      302.00      5.63 o 
   4   0   3        4.61        5.02      2.07 o 
   5   0   3       22.53       36.90      8.57 o 
   6   0   3     3570.94     3929.67     78.35 o 
   7   0   3      288.48      257.00     14.90 o 
  -7   1   3       26.40       13.36     10.42 o 
  -6   1   3      490.31      514.36     16.04 o 
  -5   1   3      136.40      130.48     12.28 o 
  -4   1   3      525.25      498.28     12.30 o 
  -3   1   3     7260.90     7720.86     87.63 o 
  -2   1   3     4987.12     5022.32     49.09 o 
  -1   1   3     3320.59     3085.82     26.85 o 
   1   1   3     3304.21     3094.67     27.13 o 
   2   1   3     5001.42     5015.30     42.45 o 
   3   1   3     7350.24     7829.23     72.73 o 
   4   1   3      521.10      506.20      9.35 o 
   5   1   3      144.57      125.69      7.51 o 
   6   1   3      492.50      492.53     12.88 o 
   7   1   3       26.28       25.40     13.60 o 
  -7   2   3      164.88      153.26     22.89 o 
  -6   2   3      197.07      206.52      9.79 o 
  -5   2   3     1302.34     1324.67     20.28 o 
  -4   2   3       90.28      101.69      4.38 o 
  -3   2   3      539.31      614.11     10.79 o 
  -2   2   3      604.65      641.72      6.76 o 
  -1   2   3    13878.19    13625.34    198.32 o 
   0   2   3      244.26      133.17     47.95 o 
   1   2   3    13722.08    13356.09    173.81 o 
   2   2   3      584.48      617.28      6.83 o 
   3   2   3      527.64      600.36      9.03 o 
   4   2   3      100.80       98.08      4.58 o 
   5   2   3     1294.92     1332.65     22.28 o 
   6   2   3      205.75      206.72     11.95 o 
   7   2   3      161.98      158.13     14.25 o 
  -7   3   3       66.09       28.70     15.64 o 
  -6   3   3       79.84       76.01     12.90 o 
  -5   3   3       31.98       27.92      3.09 o 
  -4   3   3     2483.36     2475.48     28.05 o 
  -3   3   3     1322.08     1284.65     16.22 o 
  -2   3   3     4669.12     4694.92     38.50 o 
  -1   3   3    15957.89    16246.46    231.58 o 
   0   3   3     4288.31     4103.17     30.98 o 
   1   3   3    15783.95    16500.58    213.66 o 
   2   3   3     4805.41     4846.53     46.35 o 
   3   3   3     1302.89     1295.28     16.18 o 
   4   3   3     2491.00     2504.25     32.89 o 
   5   3   3       32.64       20.35      3.55 o 
   6   3   3       87.42       97.91     12.01 o 
   7   3   3       72.77       69.42     12.82 o 
  -7   4   3      370.08      377.53     20.59 o 
  -6   4   3      172.92      151.31     15.26 o 
  -5   4   3       86.95       84.95      4.21 o 
  -4   4   3       71.12       59.53      3.99 o 
  -3   4   3     6166.40     6044.77     65.71 o 
  -2   4   3      838.75      788.33      8.10 o 
  -1   4   3    11286.04    11526.55    100.22 o 
   0   4   3      293.07      236.86      2.93 o 
   1   4   3    11214.75    11580.41    104.00 o 
   2   4   3      900.61      849.75     10.62 o 
   3   4   3     6133.92     6073.76     69.52 o 
   4   4   3       68.28       55.82      6.19 o 
   5   4   3       87.09       94.25      7.65 o 
   6   4   3      185.73      176.30     10.65 o 
   7   4   3      361.83      360.36     19.44 o 
  -7   5   3      190.43      206.36     20.85 o 
  -6   5   3      220.66      208.21      9.54 o 
  -5   5   3      410.66      407.66      9.59 o 
  -4   5   3       69.11       67.31      3.93 o 
  -3   5   3     1108.61     1047.47     13.76 o 
  -2   5   3     4646.25     4702.45     40.24 o 
  -1   5   3     6115.62     6411.73     53.17 o 
   0   5   3     6562.32     6609.52     53.85 o 
   1   5   3     6041.16     6267.60     50.11 o 
   2   5   3     4674.24     4790.77     50.05 o 
   3   5   3     1137.35     1085.91     16.32 o 
   4   5   3       55.96       57.11      3.42 o 
   5   5   3      394.54      389.65      9.70 o 
   6   5   3      208.18      188.10     15.41 o 
   7   5   3      186.62      179.39     15.09 o 
  -7   6   3       53.40       55.73     14.38 o 
  -6   6   3       10.98        7.72      5.43 o 
  -5   6   3      260.46      253.10      8.52 o 
  -4   6   3     3357.40     3334.00     46.44 o 
  -3   6   3     1674.87     1783.72     19.41 o 
  -2   6   3     1850.25     1851.23     18.47 o 
  -1   6   3     3590.09     3434.77     30.71 o 
   0   6   3     1813.57     1900.77     16.25 o 
   1   6   3     3541.14     3372.14     29.88 o 
   2   6   3     1884.40     1879.72     20.42 o 
   3   6   3     1710.24     1822.65     24.45 o 
   4   6   3     3390.38     3407.90     47.14 o 
   5   6   3      260.35      236.82     15.01 o 
   6   6   3       10.37       10.40      6.51 o 
   7   6   3       53.26       39.58      9.50 o 
  -7   7   3      187.12      199.32     27.65 o 
  -6   7   3      212.42      232.72     13.67 o 
  -5   7   3      557.93      561.86     13.39 o 
  -4   7   3     1334.29     1315.13     22.18 o 
  -3   7   3        7.94        7.89      2.22 o 
  -2   7   3       33.94       37.45      4.91 o 
  -1   7   3    11278.80    11687.79    125.13 o 
   0   7   3     8338.66     8020.26     65.46 o 
   1   7   3    11321.07    11912.78    116.89 o 
   2   7   3       43.01       57.82      3.94 o 
   3   7   3        6.65        7.71      3.74 o 
   4   7   3     1329.98     1345.89     24.32 o 
   5   7   3      549.12      558.09     15.24 o 
   6   7   3      211.95      201.68     18.91 o 
   7   7   3      180.47      166.29     19.49 o 
  -7   8   3       86.64       82.81     12.82 o 
  -6   8   3       76.13       63.26      7.92 o 
  -5   8   3      240.93      205.23      8.79 o 
  -4   8   3     1733.34     1810.82     28.33 o 
  -3   8   3      164.91      167.89      7.75 o 
  -2   8   3      781.14      776.71     18.09 o 
  -1   8   3     3701.43     3683.74     37.70 o 
   0   8   3     1745.13     1652.30     15.64 o 
   1   8   3     3670.27     3675.11     38.07 o 
   2   8   3      737.11      713.06     11.23 o 
   3   8   3      129.83      138.48      4.08 o 
   4   8   3     1738.49     1818.01     28.19 o 
   5   8   3      246.99      222.10     15.11 o 
   6   8   3       73.57       62.35      8.82 o 
   7   8   3       91.60       51.42     16.16 o 
  -6   9   3        9.33       21.88     10.66 o 
  -5   9   3       59.87       53.36      6.31 o 
  -4   9   3       90.87       86.01      3.74 o 
  -3   9   3      128.13      161.11      6.79 o 
  -2   9   3      820.88      761.13     12.11 o 
  -1   9   3      408.91      415.90      5.69 o 
   0   9   3     1275.67     1244.61     13.70 o 
   1   9   3      370.55      372.76      6.14 o 
   2   9   3      790.51      754.90     11.03 o 
   3   9   3      133.26      154.52      5.58 o 
   4   9   3       96.71       80.51      6.41 o 
   5   9   3       58.52       50.59      6.55 o 
   6   9   3       12.82       24.19      9.50 o 
  -6  10   3       10.26        3.31      8.50 o 
  -5  10   3      348.72      323.35     12.56 o 
  -4  10   3      452.16      413.62      7.99 o 
  -3  10   3      506.17      492.67     11.11 o 
  -2  10   3       99.78       94.79      3.96 o 
  -1  10   3      931.11      907.95     11.60 o 
   0  10   3       30.65       41.98      4.84 o 
   1  10   3      875.11      851.11     10.17 o 
   2  10   3      111.77       97.42      3.21 o 
   3  10   3      497.46      477.05      8.71 o 
   4  10   3      443.34      381.31     11.48 o 
   5  10   3      342.99      340.30     29.29 o 
   6  10   3        9.33        1.61      8.82 o 
  -6  11   3       20.57       42.27      9.17 o 
  -5  11   3       21.59       16.19      5.21 o 
  -4  11   3     1094.75     1144.68     19.93 o 
  -3  11   3      435.24      415.65     13.67 o 
  -2  11   3     3546.45     3592.15     62.48 o 
  -1  11   3      584.77      583.70      9.42 o 
   0  11   3       96.41       90.64      2.54 o 
   1  11   3      581.52      580.45      8.29 o 
   2  11   3     3522.60     3588.70     50.86 o 
   3  11   3      424.22      402.53      9.25 o 
   4  11   3     1105.45     1089.45     17.09 o 
   5  11   3       22.60       19.97      8.98 o 
   6  11   3       19.32       36.47      9.52 o 
  -6  12   3      103.24      112.64     13.61 o 
  -5  12   3       59.00       35.92      6.32 o 
  -4  12   3      327.00      328.39      9.14 o 
  -3  12   3      429.10      408.49     10.57 o 
  -2  12   3      269.60      254.38      7.04 o 
  -1  12   3     1894.60     1847.08     27.92 o 
   0  12   3      327.80      379.55     10.02 o 
   1  12   3     1878.54     1832.37     27.47 o 
   2  12   3      293.78      260.93      9.65 o 
   3  12   3      410.69      404.54     11.60 o 
   4  12   3      334.43      312.20     10.86 o 
   5  12   3       58.30       50.59      8.51 o 
   6  12   3      100.54      106.15     18.25 o 
  -5  13   3      260.82      256.59     16.55 o 
  -4  13   3      113.92      101.28      7.58 o 
  -3  13   3       94.90       85.18      7.26 o 
  -2  13   3      215.77      212.06      8.17 o 
  -1  13   3        4.34       12.14      4.58 o 
   0  13   3     2945.30     3079.05     41.70 o 
   1  13   3        4.61        9.71      3.67 o 
   2  13   3      228.27      232.15     12.69 o 
   3  13   3      108.27      106.97     11.32 o 
   4  13   3      115.44      104.55      7.23 o 
   5  13   3      261.87      254.17     11.15 o 
  -5  14   3      303.18      302.27     14.57 o 
  -4  14   3       57.28       56.81      9.79 o 
  -3  14   3      122.69      102.73      6.74 o 
  -2  14   3      449.87      457.13     14.59 o 
  -1  14   3      141.89      148.00      6.48 o 
   0  14   3      836.07      864.74     20.63 o 
   1  14   3      130.86      140.73      8.11 o 
   2  14   3      444.59      465.88     13.10 o 
   3  14   3      113.40       90.42      7.18 o 
   4  14   3       52.00       56.29      7.53 o 
   5  14   3      297.35      287.75     18.82 o 
  -5  15   3       56.84       66.90     13.42 o 
  -4  15   3       51.28       45.17      9.42 o 
  -3  15   3      104.96      115.03     13.44 o 
  -2  15   3      158.25      119.90      9.92 o 
  -1  15   3      411.54      419.76     11.57 o 
   0  15   3        1.42       30.34      8.65 o 
   1  15   3      419.12      427.96     17.61 o 
   2  15   3      155.01      139.65      6.84 o 
   3  15   3      110.71      131.42      8.79 o 
   4  15   3       49.50       41.83      6.51 o 
   5  15   3       57.79       55.02      9.05 o 
  -4  16   3       74.04       65.89      8.17 o 
  -3  16   3      777.55      785.92     18.20 o 
  -2  16   3      225.15      219.47      9.65 o 
  -1  16   3      476.55      532.35     19.80 o 
   0  16   3       80.83      114.70      8.44 o 
   1  16   3      440.08      472.18     13.26 o 
   2  16   3      216.65      203.60     14.40 o 
   3  16   3      797.30      806.14     19.48 o 
   4  16   3       82.47       87.20     14.04 o 
  -4  17   3      461.07      450.57     17.90 o 
  -3  17   3      170.91      158.74      8.87 o 
  -2  17   3       80.09       76.19      8.82 o 
  -1  17   3      128.08      113.94      9.34 o 
   0  17   3      203.30      178.31     10.12 o 
   1  17   3      122.16      110.59     10.68 o 
   2  17   3       84.25       75.41      7.66 o 
   3  17   3      178.65      163.50     18.19 o 
   4  17   3      464.47      480.74     19.09 o 
  -3  18   3      282.16      266.89     12.91 o 
  -2  18   3       41.21       57.28     14.03 o 
  -1  18   3      544.57      582.94     25.38 o 
   0  18   3      285.81      306.25     13.72 o 
   1  18   3      551.89      601.59     24.97 o 
   2  18   3       40.24       51.91      7.36 o 
   3  18   3      284.49      287.38     12.80 o 
  -3  19   3       85.77       86.75      8.61 o 
  -2  19   3      285.83      293.92     17.79 o 
  -1  19   3      407.81      418.01     25.72 o 
   0  19   3        0.73       -0.38      7.71 o 
   1  19   3      419.62      421.77     21.52 o 
   2  19   3      287.72      292.05     21.54 o 
   3  19   3       84.09       77.71      8.63 o 
  -2  20   3       28.63       38.21     10.90 o 
  -1  20   3        2.84        2.93      8.83 o 
   0  20   3       12.21       40.13      8.43 o 
   1  20   3        3.19       14.49     10.02 o 
   2  20   3       31.48       34.11     10.14 o 
   0  21   3        9.89       43.34     10.81 o 
   1   0   4     2831.06     2973.88     28.35 o 
   2   0   4       51.66       66.57      2.21 o 
   3   0   4      254.65      245.49      6.08 o 
   4   0   4       37.33       40.26      4.12 o 
   5   0   4     1215.48     1239.64     24.11 o 
   6   0   4      234.75      248.76     16.01 o 
   7   0   4        1.21       -1.81     13.14 o 
  -7   1   4        5.24       10.44     14.50 o 
  -6   1   4      485.55      506.27     18.59 o 
  -5   1   4      149.61      157.81      9.75 o 
  -4   1   4      221.72      196.35      5.52 o 
  -3   1   4     4309.14     4417.33     51.12 o 
  -2   1   4     2537.85     2388.19     21.70 o 
  -1   1   4     2152.56     2027.24     18.50 o 
   1   1   4     2166.27     2033.17     25.65 o 
   2   1   4     2580.90     2441.68     23.58 o 
   3   1   4     4326.57     4430.35     41.06 o 
   4   1   4      251.86      231.50      5.46 o 
   5   1   4      155.57      144.01      5.49 o 
   6   1   4      476.83      501.50     14.44 o 
   7   1   4        6.65       18.86     20.62 o 
  -7   2   4        5.79        5.13     12.31 o 
  -6   2   4       56.98       46.24      7.20 o 
  -5   2   4      341.64      327.16     17.93 o 
  -4   2   4      528.18      522.05     10.28 o 
  -3   2   4      308.72      333.06      5.21 o 
  -2   2   4     8324.90     8471.81     81.00 o 
  -1   2   4    14934.34    14503.13    281.69 o 
   0   2   4     2510.68     2234.43     28.13 o 
   1   2   4    14682.71    14565.54    270.16 o 
   2   2   4     8265.60     8457.05     75.17 o 
   3   2   4      325.15      344.40      7.31 o 
   4   2   4      515.87      506.79      8.78 o 
   5   2   4      328.59      310.11     12.80 o 
   6   2   4       65.70       67.77     13.19 o 
   7   2   4        4.66       17.25     10.40 o 
  -7   3   4       42.49       39.33      9.32 o 
  -6   3   4      207.86      203.74     10.73 o 
  -5   3   4      718.13      709.41     13.20 o 
  -4   3   4      162.52      163.96      4.81 o 
  -3   3   4      177.65      158.57     11.25 o 
  -2   3   4     3179.08     3164.67     28.75 o 
  -1   3   4    18360.77    18433.51    415.28 o 
   0   3   4      327.12      422.05      3.60 o 
   1   3   4    18187.41    18530.63    338.08 o 
   2   3   4     3085.60     3045.47     30.69 o 
   3   3   4      193.27      165.37      4.01 o 
   4   3   4      167.11      165.92      5.01 o 
   5   3   4      727.98      694.60     14.14 o 
   6   3   4      205.31      182.94      8.84 o 
   7   3   4       41.05       44.81     11.06 o 
  -7   4   4       42.48       42.75     24.25 o 
  -6   4   4      130.85      123.62     11.62 o 
  -5   4   4      654.73      671.89     12.88 o 
  -4   4   4      812.35      786.25     16.62 o 
  -3   4   4      574.50      599.22      7.30 o 
  -2   4   4       31.26       39.04      2.88 o 
  -1   4   4     4080.22     4242.16     33.71 o 
   0   4   4     2931.35     3009.30     23.18 o 
   1   4   4     4194.37     4368.52     36.38 o 
   2   4   4       32.09       42.85      2.09 o 
   3   4   4      532.01      555.12      9.82 o 
   4   4   4      836.72      825.10     21.00 o 
   5   4   4      618.34      639.07     14.27 o 
   6   4   4      135.55      135.21     25.16 o 
   7   4   4       45.27       45.24     10.97 o 
  -7   5   4      217.59      195.26     23.12 o 
  -6   5   4      168.03      173.99     15.09 o 
  -5   5   4       69.77       75.89      6.08 o 
  -4   5   4      147.90      151.90      4.97 o 
  -3   5   4       47.10       47.11      2.16 o 
  -2   5   4     4867.29     5012.32     43.72 o 
  -1   5   4      111.81      125.27      3.66 o 
   0   5   4       83.66       79.04      1.23 o 
   1   5   4      133.67      140.87      5.82 o 
   2   5   4     4905.84     5088.11     70.83 o 
   3   5   4       52.37       48.89      7.25 o 
   4   5   4      153.66      148.50      5.28 o 
   5   5   4       79.80       88.58      4.87 o 
   6   5   4      178.38      174.21     12.24 o 
   7   5   4      224.05      225.16     16.84 o 
  -7   6   4       75.59       84.60     16.52 o 
  -6   6   4       82.91       72.86     10.07 o 
  -5   6   4      125.61      111.75      6.30 o 
  -4   6   4     1750.71     1828.11     25.66 o 
  -3   6   4      614.04      560.59      7.55 o 
  -2   6   4     8439.33     8376.78     76.94 o 
  -1   6   4     1054.58     1021.65     14.13 o 
   0   6   4      108.65      122.66      1.84 o 
   1   6   4     1056.28     1018.04      9.32 o 
   2   6   4     8341.41     8272.58    110.02 o 
   3   6   4      577.60      533.77     11.62 o 
   4   6   4     1820.98     1894.72     42.92 o 
   5   6   4      132.83      130.25      6.30 o 
   6   6   4       85.49       66.42      8.02 o 
   7   6   4       81.70       67.55     16.32 o 
  -7   7   4       62.18       52.79     12.06 o 
  -6   7   4       47.20       66.64      8.21 o 
  -5   7   4      438.95      462.40     11.64 o 
  -4   7   4      414.63      399.29      7.80 o 
  -3   7   4      391.18      378.68      6.87 o 
  -2   7   4     3641.20     3946.95     42.19 o 
  -1   7   4     4686.95     4376.81     42.46 o 
   0   7   4     5556.09     5624.08     44.16 o 
   1   7   4     4795.63     4512.74     40.99 o 
   2   7   4     3589.02     3880.56     46.13 o 
   3   7   4      385.35      373.50      8.26 o 
   4   7   4      442.35      418.11      9.06 o 
   5   7   4      430.42      442.38     17.93 o 
   6   7   4       45.04       45.03     16.52 o 
   7   7   4       63.81       70.89     26.52 o 
  -6   8   4      324.56      360.56     15.97 o 
  -5   8   4      287.28      296.86     13.74 o 
  -4   8   4      946.34      914.86     22.91 o 
  -3   8   4     1170.02     1140.41     13.72 o 
  -2   8   4     1353.82     1345.10     17.42 o 
  -1   8   4       51.77       75.17      2.11 o 
   0   8   4     3150.20     3073.33     27.19 o 
   1   8   4       54.93       70.95      5.89 o 
   2   8   4     1389.46     1396.18     20.87 o 
   3   8   4     1208.32     1203.73     27.04 o 
   4   8   4      943.21      954.79     17.99 o 
   5   8   4      284.79      287.95     14.88 o 
   6   8   4      309.65      359.64     19.40 o 
  -6   9   4        6.90       22.27      6.95 o 
  -5   9   4       84.34       84.86     10.66 o 
  -4   9   4       23.93       27.54      5.56 o 
  -3   9   4     2857.87     2792.92     37.63 o 
  -2   9   4      256.18      258.36      8.24 o 
  -1   9   4      203.40      204.68      3.99 o 
   0   9   4       34.68       35.35      1.77 o 
   1   9   4      207.16      203.73      8.57 o 
   2   9   4      248.15      248.38      4.83 o 
   3   9   4     2846.97     2820.03     54.24 o 
   4   9   4       23.18       26.46      4.06 o 
   5   9   4       85.87       93.93      6.59 o 
   6   9   4        7.46        6.20     14.05 o 
  -6  10   4       15.90       14.34      7.36 o 
  -5  10   4        7.21       19.16      5.28 o 
  -4  10   4      508.89      514.21     19.50 o 
  -3  10   4      170.88      168.15      8.57 o 
  -2  10   4      577.09      600.43      9.92 o 
  -1  10   4       50.90       58.13      2.24 o 
   0  10   4      577.88      568.01     18.97 o 
   1  10   4       45.34       53.64      3.51 o 
   2  10   4      577.56      601.29      9.02 o 
   3  10   4      173.11      161.17      7.52 o 
   4  10   4      524.01      503.16     10.68 o 
   5  10   4        5.60        9.18     12.90 o 
   6  10   4       12.45       11.08     27.29 o 
  -6  11   4       45.46       52.80     14.37 o 
  -5  11   4       34.71       24.82      8.24 o 
  -4  11   4      102.86      106.74      5.65 o 
  -3  11   4      509.61      475.45     22.01 o 
  -2  11   4       88.00       91.14      4.50 o 
  -1  11   4     1170.55     1199.33     21.65 o 
   0  11   4      108.83      158.69      7.92 o 
   1  11   4     1177.66     1191.32     37.03 o 
   2  11   4       80.91       84.06      3.05 o 
   3  11   4      512.14      485.21     13.36 o 
   4  11   4       84.00       86.78      5.46 o 
   5  11   4       33.46       16.83     10.99 o 
   6  11   4       44.62       55.86     13.91 o 
  -6  12   4      145.12      147.80     14.26 o 
  -5  12   4       12.34       15.97      6.82 o 
  -4  12   4      268.23      240.13      7.80 o 
  -3  12   4       27.76       25.85      5.12 o 
  -2  12   4      418.78      417.88     10.10 o 
  -1  12   4      482.89      510.15      9.93 o 
   0  12   4     8188.23     8130.58     88.56 o 
   1  12   4      511.13      542.54     11.51 o 
   2  12   4      433.86      421.23      8.66 o 
   3  12   4       23.77       32.04      5.11 o 
   4  12   4      274.01      248.39     10.46 o 
   5  12   4       13.77       19.43      6.20 o 
   6  12   4      153.69      147.56     11.35 o 
  -5  13   4      165.69      159.49     10.75 o 
  -4  13   4       41.70       38.75      6.41 o 
  -3  13   4      264.17      247.98      7.11 o 
  -2  13   4      264.45      256.12      8.23 o 
  -1  13   4     1442.85     1472.28     21.68 o 
   0  13   4      364.77      339.57      8.87 o 
   1  13   4     1411.15     1463.67     21.45 o 
   2  13   4      287.43      237.21     16.09 o 
   3  13   4      246.97      251.78     10.98 o 
   4  13   4       43.32       56.48      7.00 o 
   5  13   4      160.44      161.40      9.70 o 
  -5  14   4       33.44       24.72     18.42 o 
  -4  14   4      292.70      326.83     10.73 o 
  -3  14   4      183.52      182.14      6.73 o 
  -2  14   4     1288.68     1313.65     24.78 o 
  -1  14   4      205.07      195.80      5.55 o 
   0  14   4       10.13       13.51      8.53 o 
   1  14   4      210.98      199.44      5.92 o 
   2  14   4     1342.77     1363.65     28.16 o 
   3  14   4      185.79      189.16     11.85 o 
   4  14   4      300.22      314.24     19.09 o 
   5  14   4       33.05       48.47      9.13 o 
  -5  15   4       59.32       55.96     12.82 o 
  -4  15   4      130.07      123.73      6.95 o 
  -3  15   4       95.66       89.75      6.80 o 
  -2  15   4      745.51      741.10     18.89 o 
  -1  15   4      303.12      282.98     12.76 o 
   0  15   4      707.81      715.21     14.49 o 
   1  15   4      281.94      268.84      8.89 o 
   2  15   4      735.20      710.26     15.30 o 
   3  15   4       97.32       86.01      7.00 o 
   4  15   4      129.46      147.32     10.46 o 
   5  15   4       54.73       50.75     10.89 o 
  -4  16   4       67.16       49.36     15.93 o 
  -3  16   4      328.95      340.66     17.34 o 
  -2  16   4      151.85      129.22     13.37 o 
  -1  16   4      231.99      259.05     11.76 o 
   0  16   4       58.48       58.98      6.85 o 
   1  16   4      222.09      202.80      9.60 o 
   2  16   4      162.19      156.83     16.67 o 
   3  16   4      338.54      352.43     15.22 o 
   4  16   4       61.00       50.79      9.50 o 
  -4  17   4        2.94       14.61      6.65 o 
  -3  17   4        4.23        2.25      6.94 o 
  -2  17   4       93.37       97.94      8.04 o 
  -1  17   4      425.01      430.40     12.72 o 
   0  17   4      174.27      215.69     14.51 o 
   1  17   4      456.60      443.13     13.18 o 
   2  17   4       82.20       83.19     10.96 o 
   3  17   4        5.17       11.14      6.68 o 
   4  17   4        3.72        6.85      7.84 o 
  -3  18   4       90.82      109.45      9.55 o 
  -2  18   4      150.95      168.00     10.48 o 
  -1  18   4       55.02       48.27      8.91 o 
   0  18   4       18.76       29.78      6.55 o 
   1  18   4       55.76       87.12     17.45 o 
   2  18   4      131.69      123.67      8.54 o 
   3  18   4       86.28       88.18      9.43 o 
  -3  19   4        6.36       -4.16     12.56 o 
  -2  19   4      147.48      157.34     12.50 o 
  -1  19   4      878.73      943.84     56.88 o 
   0  19   4     1014.10     1132.42     50.99 o 
   1  19   4      887.21      990.38     34.04 o 
   2  19   4      147.43      201.11     17.14 o 
   3  19   4        5.19       10.30      9.65 o 
  -2  20   4      151.16      155.48      9.99 o 
  -1  20   4      109.59      123.14     10.49 o 
   0  20   4       67.93       54.03     11.76 o 
   1  20   4      116.32      162.79     13.15 o 
   2  20   4      139.55      144.53     20.61 o 
   0  21   4        0.60        0.21      8.96 o 
   2   0   5      656.75      723.41      8.87 o 
   3   0   5      130.77      155.22      4.12 o 
   4   0   5      809.55      813.61     13.89 o 
   5   0   5        5.28       19.48      4.52 o 
   6   0   5      356.98      390.47     18.11 o 
   7   0   5      270.74      232.12     17.16 o 
  -7   1   5       64.37       58.05     30.14 o 
  -6   1   5       45.43       52.13      7.07 o 
  -5   1   5     1084.73     1110.69     19.64 o 
  -4   1   5      472.34      466.00      8.18 o 
  -3   1   5     1810.53     1840.74     23.34 o 
  -2   1   5     1165.13     1203.35     13.67 o 
  -1   1   5      198.94      190.24      5.82 o 
   0   1   5     6186.26     5864.87     63.99 o 
   1   1   5      197.03      186.12      5.76 o 
   2   1   5     1167.97     1207.85     11.89 o 
   3   1   5     1907.70     1907.52     26.12 o 
   4   1   5      462.77      442.91      7.90 o 
   5   1   5     1102.27     1123.33     18.65 o 
   6   1   5       47.39       45.78      6.95 o 
   7   1   5       66.02       81.05     12.72 o 
  -7   2   5       44.65       54.75     20.86 o 
  -6   2   5      112.47      105.75     10.73 o 
  -5   2   5      690.79      723.13     13.78 o 
  -4   2   5      872.06      871.76     14.68 o 
  -3   2   5     1034.99     1029.81     13.22 o 
  -2   2   5     2629.65     2632.58     25.09 o 
  -1   2   5     6880.37     6728.77     55.53 o 
   0   2   5     9216.92     8691.34     81.73 o 
   1   2   5     6983.31     6916.70     62.61 o 
   2   2   5     2600.64     2615.47     27.17 o 
   3   2   5     1001.00     1010.67     12.36 o 
   4   2   5      894.38      905.88     17.60 o 
   5   2   5      667.02      705.77     17.99 o 
   6   2   5      118.24      112.20      7.42 o 
   7   2   5       42.60       52.05     11.73 o 
  -7   3   5       56.40       21.76     12.29 o 
  -6   3   5      201.32      192.97     13.90 o 
  -5   3   5        1.98        0.31      5.50 o 
  -4   3   5      927.19      924.92     14.44 o 
  -3   3   5     2544.39     2679.51     27.95 o 
  -2   3   5     1574.76     1556.90     15.13 o 
  -1   3   5     4917.46     5151.78     37.80 o 
   0   3   5     6555.08     6373.03     45.97 o 
   1   3   5     4771.22     5002.82     43.23 o 
   2   3   5     1565.43     1573.53     16.44 o 
   3   3   5     2548.53     2711.45     31.27 o 
   4   3   5      970.87      982.26     16.75 o 
   5   3   5        2.16        3.12      6.72 o 
   6   3   5      210.24      214.60     10.48 o 
   7   3   5       61.52       55.66     31.95 o 
  -7   4   5      290.11      318.53     18.65 o 
  -6   4   5      159.20      161.79      8.89 o 
  -5   4   5      344.68      309.18      9.33 o 
  -4   4   5      425.88      417.40      9.93 o 
  -3   4   5     2152.78     1967.15     23.56 o 
  -2   4   5     4972.74     4971.22     40.28 o 
  -1   4   5      354.59      303.11      3.27 o 
   0   4   5      192.61      183.55      2.07 o 
   1   4   5      372.17      327.43      5.77 o 
   2   4   5     5090.10     5099.14     50.38 o 
   3   4   5     2118.94     1943.69     25.48 o 
   4   4   5      431.94      429.31      9.02 o 
   5   4   5      345.61      336.97      9.71 o 
   6   4   5      167.43      178.48     11.41 o 
   7   4   5      282.36      285.79     59.15 o 
  -7   5   5       77.31       78.68     16.09 o 
  -6   5   5      283.28      280.79     21.10 o 
  -5   5   5      744.95      719.99     15.29 o 
  -4   5   5      549.54      550.91      9.68 o 
  -3   5   5      860.08      916.78     12.74 o 
  -2   5   5     2251.65     2234.07     19.97 o 
  -1   5   5     9029.23     8483.52     72.06 o 
   0   5   5    13697.12    13655.52    117.00 o 
   1   5   5     9001.38     8490.96     67.30 o 
   2   5   5     2308.04     2317.22     36.47 o 
   3   5   5      896.24      925.62     15.14 o 
   4   5   5      524.23      501.59     11.58 o 
   5   5   5      745.25      765.84     17.29 o 
   6   5   5      274.68      263.25     14.73 o 
   7   5   5       71.67       71.45     12.15 o 
  -7   6   5       11.92        3.32     10.67 o 
  -6   6   5       22.30       14.76      6.96 o 
  -5   6   5      614.71      588.53     17.98 o 
  -4   6   5      188.13      173.44      5.17 o 
  -3   6   5      306.69      300.50      4.29 o 
  -2   6   5      716.12      815.54      9.34 o 
  -1   6   5     2549.86     2645.86     24.01 o 
   0   6   5      222.98      217.12      2.57 o 
   1   6   5     2573.32     2702.23     25.51 o 
   2   6   5      718.35      826.02     12.13 o 
   3   6   5      289.16      286.46      8.63 o 
   4   6   5      158.89      139.15      5.56 o 
   5   6   5      612.79      594.93     12.20 o 
   6   6   5       23.28       22.31     10.12 o 
   7   6   5       10.71      -11.86     13.94 o 
  -7   7   5      163.37      192.55     18.23 o 
  -6   7   5      211.56      199.30     14.13 o 
  -5   7   5      724.24      813.52     18.72 o 
  -4   7   5      169.31      172.45      4.66 o 
  -3   7   5      204.82      222.91      4.71 o 
  -2   7   5     5597.87     5631.09     56.47 o 
  -1   7   5      428.63      477.72      8.77 o 
   0   7   5      803.71      714.14      6.80 o 
   1   7   5      393.31      427.42     11.91 o 
   2   7   5     5666.69     5647.51     61.50 o 
   3   7   5      207.88      228.71      7.05 o 
   4   7   5      168.21      166.30      7.70 o 
   5   7   5      746.28      809.68     16.80 o 
   6   7   5      216.25      163.15     19.56 o 
   7   7   5      155.75      171.88     25.61 o 
  -6   8   5      114.08      114.03     11.58 o 
  -5   8   5      455.03      417.26     10.46 o 
  -4   8   5       76.13       75.24      4.16 o 
  -3   8   5     1852.49     1862.37     20.92 o 
  -2   8   5     1765.78     1807.85     19.62 o 
  -1   8   5     1163.72     1224.59     13.00 o 
   0   8   5       20.25       32.97      2.22 o 
   1   8   5     1142.13     1181.98     13.15 o 
   2   8   5     1675.70     1694.57     20.00 o 
   3   8   5     1839.59     1849.97     33.75 o 
   4   8   5       78.68       86.99      4.50 o 
   5   8   5      452.89      429.03     15.64 o 
   6   8   5      111.13      102.58      9.94 o 
  -6   9   5      209.04      168.01      9.79 o 
  -5   9   5        1.98       -1.76      4.24 o 
  -4   9   5      626.49      617.89     12.99 o 
  -3   9   5      376.94      348.75      9.03 o 
  -2   9   5     1923.49     1910.23     24.08 o 
  -1   9   5     2064.09     2096.52     32.65 o 
   0   9   5      231.38      264.98      4.24 o 
   1   9   5     2009.51     2023.88     23.74 o 
   2   9   5     1912.94     1893.01     22.45 o 
   3   9   5      376.95      369.85     14.74 o 
   4   9   5      678.10      675.11     14.00 o 
   5   9   5        1.01       -0.38      4.08 o 
   6   9   5      207.94      206.03     16.05 o 
  -6  10   5       69.52       70.85     10.57 o 
  -5  10   5      191.15      184.65     10.40 o 
  -4  10   5      225.71      247.25      7.97 o 
  -3  10   5      304.11      284.01      8.62 o 
  -2  10   5      103.15      104.62      5.26 o 
  -1  10   5      891.66      906.96     12.69 o 
   0  10   5     4441.15     4625.99     49.03 o 
   1  10   5      844.77      840.20     11.00 o 
   2  10   5      107.03      107.39      3.84 o 
   3  10   5      281.46      265.02     10.01 o 
   4  10   5      222.41      234.50      7.89 o 
   5  10   5      190.37      193.17     12.57 o 
   6  10   5       64.00       58.59     16.21 o 
  -6  11   5       46.53       48.72     19.50 o 
  -5  11   5       13.97        9.53      5.88 o 
  -4  11   5      242.68      240.64      7.40 o 
  -3  11   5     2793.55     2727.51     41.51 o 
  -2  11   5      516.83      486.05     21.30 o 
  -1  11   5      382.46      384.40      7.70 o 
   0  11   5     3779.34     3675.96     44.63 o 
   1  11   5      376.46      386.30      8.50 o 
   2  11   5      501.83      483.30      9.37 o 
   3  11   5     2772.94     2860.22     60.18 o 
   4  11   5      261.21      254.32      8.99 o 
   5  11   5       13.98       20.02      6.68 o 
   6  11   5       49.43       39.40     10.37 o 
  -6  12   5      264.98      283.36     34.84 o 
  -5  12   5        1.99       -4.09      9.81 o 
  -4  12   5       13.89       17.87      7.00 o 
  -3  12   5      119.01      108.24      4.66 o 
  -2  12   5     1386.75     1352.45     23.99 o 
  -1  12   5      460.17      432.51      9.00 o 
   0  12   5     1292.10     1344.86     31.21 o 
   1  12   5      485.67      454.01      8.70 o 
   2  12   5     1397.36     1325.64     22.11 o 
   3  12   5      117.36      105.58      6.56 o 
   4  12   5       14.21       25.97      5.83 o 
   5  12   5        2.84       11.90     13.65 o 
   6  12   5      268.64      293.00     17.15 o 
  -5  13   5      159.52      152.63     10.85 o 
  -4  13   5      123.09      112.64      8.64 o 
  -3  13   5      621.24      619.35     11.60 o 
  -2  13   5      466.30      454.54     12.09 o 
  -1  13   5      143.15      158.67      9.29 o 
   0  13   5      913.59      968.39     13.82 o 
   1  13   5      154.73      157.84      8.83 o 
   2  13   5      453.12      418.55     16.41 o 
   3  13   5      642.92      666.60     24.16 o 
   4  13   5      126.08      137.60      8.26 o 
   5  13   5      145.03      138.93      9.08 o 
  -5  14   5      267.96      326.56     16.81 o 
  -4  14   5       70.63       71.34      9.88 o 
  -3  14   5       24.02       21.29      4.23 o 
  -2  14   5      160.44      202.37      7.23 o 
  -1  14   5      334.53      320.62      8.35 o 
   0  14   5     1662.10     1682.18     28.98 o 
   1  14   5      318.21      300.20      8.20 o 
   2  14   5      144.69      164.78     17.68 o 
   3  14   5       20.82        7.85      6.41 o 
   4  14   5       64.69       71.59      9.39 o 
   5  14   5      258.04      281.67     22.70 o 
  -5  15   5       73.85       60.99     13.55 o 
  -4  15   5      351.54      294.66     15.07 o 
  -3  15   5       79.15       70.43      5.73 o 
  -2  15   5      230.00      210.25      7.40 o 
  -1  15   5      217.93      175.60      6.92 o 
   0  15   5      279.07      267.90      8.87 o 
   1  15   5      203.95      165.99     14.34 o 
   2  15   5      228.17      216.40      8.50 o 
   3  15   5       82.75       82.34      9.05 o 
   4  15   5      351.87      304.77     13.56 o 
   5  15   5       71.00      106.65     14.88 o 
  -4  16   5        7.73       13.03      8.41 o 
  -3  16   5      511.63      495.08     15.36 o 
  -2  16   5      195.14      191.82     12.14 o 
  -1  16   5      178.31      194.01      8.76 o 
   0  16   5      499.00      478.08     13.60 o 
   1  16   5      160.41      179.07      8.01 o 
   2  16   5      208.95      200.95      8.72 o 
   3  16   5      514.29      516.38     16.22 o 
   4  16   5        5.48       14.17     17.00 o 
  -4  17   5       82.74       87.16     14.00 o 
  -3  17   5       47.87       45.23      6.68 o 
  -2  17   5       35.49       36.71      6.64 o 
  -1  17   5      150.42      150.77     11.90 o 
   0  17   5      597.33      652.23     18.27 o 
   1  17   5      143.83      130.47      9.47 o 
   2  17   5       36.82       42.69     19.04 o 
   3  17   5       50.43       35.34      7.16 o 
   4  17   5       88.42      105.64     15.86 o 
  -3  18   5      168.28      177.48     11.20 o 
  -2  18   5      126.35      125.14      9.81 o 
  -1  18   5      384.44      409.80     19.72 o 
   0  18   5       95.46       87.88     10.91 o 
   1  18   5      386.39      402.35     16.78 o 
   2  18   5      118.10      116.18     11.54 o 
   3  18   5      178.14      167.36     16.48 o 
  -3  19   5       30.64       43.73      9.35 o 
  -2  19   5      208.31      217.22      8.92 o 
  -1  19   5      227.99      250.05     22.66 o 
   0  19   5       29.55       43.56      8.16 o 
   1  19   5      228.62      254.39     15.77 o 
   2  19   5      202.14      213.07     16.63 o 
   3  19   5       31.09       27.48     17.24 o 
  -2  20   5       11.19       30.77      7.71 o 
  -1  20   5       70.41       90.54     11.03 o 
   0  20   5       73.57       69.47     18.13 o 
   1  20   5       71.56       70.63     11.73 o 
   2  20   5       12.54       -4.34      8.85 o 
   0  21   5       30.15       26.25      9.27 o 
   2   0   6     5329.15     5438.47     51.28 o 
   3   0   6     2000.79     2002.46     23.76 o 
   4   0   6       13.51       15.16      5.42 o 
   5   0   6      737.34      797.34     14.74 o 
   6   0   6      960.38     1088.26     24.18 o 
   7   0   6       74.48       77.92     33.54 o 
  -7   1   6       97.45       85.64     26.52 o 
  -6   1   6       30.54       30.54      6.08 o 
  -5   1   6      163.88      139.39      5.83 o 
  -4   1   6      210.32      202.53      5.59 o 
  -3   1   6    11355.27    11695.70    174.67 o 
  -2   1   6     3445.63     3378.65     33.84 o 
  -1   1   6    10164.45    10108.23    117.95 o 
   0   1   6     5624.95     5720.52     42.26 o 
   1   1   6    10342.54    10437.64     98.28 o 
   2   1   6     3401.01     3351.41     30.47 o 
   3   1   6    11253.30    11700.83    137.20 o 
   4   1   6      229.65      224.41      5.76 o 
   5   1   6      174.59      150.32      6.17 o 
   6   1   6       29.96       34.01     10.47 o 
   7   1   6       92.13       79.56     13.24 o 
  -7   2   6       13.08       18.14     18.58 o 
  -6   2   6      204.29      205.70      8.57 o 
  -5   2   6      809.13      838.74     16.50 o 
  -4   2   6      141.14      133.61      4.27 o 
  -3   2   6      989.06      981.31     15.90 o 
  -2   2   6      622.97      522.41      5.96 o 
  -1   2   6     7449.14     7281.09     81.25 o 
   0   2   6     2483.57     2331.49     18.24 o 
   1   2   6     7511.71     7346.37     66.60 o 
   2   2   6      615.60      536.64      6.79 o 
   3   2   6     1040.00     1052.52     12.89 o 
   4   2   6      136.59      120.36      5.59 o 
   5   2   6      820.31      852.91     15.30 o 
   6   2   6      193.56      211.14      8.65 o 
   7   2   6       15.73       27.99     12.92 o 
  -7   3   6       50.29       68.53      9.58 o 
  -6   3   6      198.31      197.84      9.45 o 
  -5   3   6      255.03      235.04     17.21 o 
  -4   3   6      150.42      148.28      4.97 o 
  -3   3   6      310.92      472.76     17.80 o 
  -2   3   6      404.38      351.59      4.32 o 
  -1   3   6     7074.60     7197.39     54.22 o 
   0   3   6      284.68      260.05      2.59 o 
   1   3   6     7079.61     7212.68     57.02 o 
   2   3   6      375.87      333.55      6.54 o 
   3   3   6      299.74      471.15      8.90 o 
   4   3   6      145.00      125.51      4.37 o 
   5   3   6      260.02      228.80     10.86 o 
   6   3   6      181.99      194.34      8.37 o 
   7   3   6       52.71       37.29     10.84 o 
  -7   4   6       17.99       36.00     13.51 o 
  -6   4   6       43.26       46.16      5.71 o 
  -5   4   6      720.94      705.58     16.23 o 
  -4   4   6      720.59      711.12     11.85 o 
  -3   4   6        5.72       11.67      2.25 o 
  -2   4   6    10789.83    11174.37    111.56 o 
  -1   4   6     4809.88     5041.93     40.07 o 
   0   4   6       24.74       21.99      1.18 o 
   1   4   6     4900.86     5110.83     40.30 o 
   2   4   6    10679.81    11006.13    113.91 o 
   3   4   6        8.79       13.38      1.85 o 
   4   4   6      723.95      701.49     12.18 o 
   5   4   6      757.40      747.58     14.19 o 
   6   4   6       42.46       41.57      5.54 o 
   7   4   6       16.03        8.82     12.84 o 
  -7   5   6      190.75      190.62     17.09 o 
  -6   5   6      324.75      337.85     12.95 o 
  -5   5   6      876.17      924.04     18.04 o 
  -4   5   6      671.44      660.97     14.09 o 
  -3   5   6      464.34      416.76      6.76 o 
  -2   5   6     3002.43     3368.22     35.26 o 
  -1   5   6     9420.70     9264.82     81.30 o 
   0   5   6      147.10      142.61      1.96 o 
   1   5   6     9503.92     9495.91     77.19 o 
   2   5   6     3040.73     3423.28     37.44 o 
   3   5   6      485.59      443.22     13.87 o 
   4   5   6      665.58      655.86     13.77 o 
   5   5   6      885.47      951.09     17.31 o 
   6   5   6      314.41      329.19     29.46 o 
   7   5   6      186.83      184.70     46.69 o 
  -7   6   6      117.81      138.38     14.17 o 
  -6   6   6       46.56       53.94      8.70 o 
  -5   6   6      345.67      344.87     11.45 o 
  -4   6   6       89.45      100.30      4.89 o 
  -3   6   6      754.73      751.03     10.00 o 
  -2   6   6    12925.36    13347.30    130.60 o 
  -1   6   6      109.50      113.90      2.68 o 
   0   6   6     1991.08     1892.30     15.97 o 
   1   6   6      109.33      115.20      1.85 o 
   2   6   6    12872.78    13352.20    163.49 o 
   3   6   6      771.37      776.77     13.01 o 
   4   6   6       91.74       98.76      4.82 o 
   5   6   6      351.64      338.35     17.68 o 
   6   6   6       47.76       50.89      9.80 o 
   7   6   6      109.77      133.07     26.97 o 
  -7   7   6       35.70       65.47     28.78 o 
  -6   7   6      128.82      117.38     11.33 o 
  -5   7   6      437.71      423.49     14.43 o 
  -4   7   6      264.35      263.81      7.65 o 
  -3   7   6      579.74      550.60     11.65 o 
  -2   7   6     1145.41     1181.18     13.99 o 
  -1   7   6     3043.09     2979.06     27.88 o 
   0   7   6     1532.09     1502.81     17.21 o 
   1   7   6     3149.74     3083.72     28.16 o 
   2   7   6     1127.04     1151.32     12.60 o 
   3   7   6      539.51      489.05     13.73 o 
   4   7   6      259.51      249.68      7.86 o 
   5   7   6      422.30      389.04      9.90 o 
   6   7   6      130.24      120.71     15.20 o 
   7   7   6       35.74       31.73     14.05 o 
  -6   8   6      108.51       86.96      8.26 o 
  -5   8   6       10.08       12.04      4.00 o 
  -4   8   6      506.26      536.48     10.09 o 
  -3   8   6     1746.07     1771.82     18.50 o 
  -2   8   6      811.05      789.98      9.30 o 
  -1   8   6      361.16      367.54      7.33 o 
   0   8   6     1223.85     1128.79     11.29 o 
   1   8   6      347.23      360.79      8.64 o 
   2   8   6      799.29      764.87      9.04 o 
   3   8   6     1778.08     1803.99     35.35 o 
   4   8   6      528.67      576.71     11.76 o 
   5   8   6       14.57       13.32      4.33 o 
   6   8   6      101.37      100.16     11.75 o 
  -6   9   6       42.16       33.96      7.06 o 
  -5   9   6        6.58       24.61      6.91 o 
  -4   9   6      100.53       96.73      4.88 o 
  -3   9   6      551.78      554.29      7.78 o 
  -2   9   6      152.55      178.22      4.13 o 
  -1   9   6      193.37      190.32      4.17 o 
   0   9   6      165.31      146.52      4.35 o 
   1   9   6      183.50      182.11      5.69 o 
   2   9   6      184.09      198.91      6.08 o 
   3   9   6      535.81      533.68     26.55 o 
   4   9   6      102.40      100.78      4.65 o 
   5   9   6        7.08       15.78      9.12 o 
   6   9   6       42.87       44.57     11.55 o 
  -6  10   6       64.30       47.67      7.79 o 
  -5  10   6      181.49      177.75     12.30 o 
  -4  10   6      372.58      398.09     10.04 o 
  -3  10   6      317.64      293.60      8.18 o 
  -2  10   6      648.30      601.36     11.98 o 
  -1  10   6       24.29       17.21      1.97 o 
   0  10   6       10.52       20.09      1.64 o 
   1  10   6       28.81       25.85      2.15 o 
   2  10   6      658.00      611.21      8.75 o 
   3  10   6      331.81      304.53      9.99 o 
   4  10   6      375.61      406.79     11.73 o 
   5  10   6      168.98      151.36     10.86 o 
   6  10   6       65.20       67.45     11.97 o 
  -6  11   6       41.04       49.08     10.14 o 
  -5  11   6       65.69       49.49      6.33 o 
  -4  11   6      121.19      117.83      9.42 o 
  -3  11   6     1303.79     1288.74     19.20 o 
  -2  11   6     1211.81     1231.46     21.80 o 
  -1  11   6      409.09      388.50      7.12 o 
   0  11   6       46.31       49.61      2.56 o 
   1  11   6      410.01      405.99      6.50 o 
   2  11   6     1229.35     1231.59     16.63 o 
   3  11   6     1288.37     1266.07     25.08 o 
   4  11   6      111.03       95.77      7.72 o 
   5  11   6       59.14       48.96     18.49 o 
   6  11   6       40.08       42.26     10.14 o 
  -6  12   6      156.62      152.17     12.55 o 
  -5  12   6      218.64      209.57     10.76 o 
  -4  12   6       74.17       61.47      5.46 o 
  -3  12   6      355.37      348.68      7.81 o 
  -2  12   6       76.91       70.11      4.77 o 
  -1  12   6      326.36      295.13      7.06 o 
   0  12   6     2299.50     2271.29     28.57 o 
   1  12   6      308.32      284.11      7.11 o 
   2  12   6       87.82       77.03      3.60 o 
   3  12   6      353.67      372.32     16.50 o 
   4  12   6       80.51       76.95     10.14 o 
   5  12   6      218.10      196.90     10.72 o 
   6  12   6      161.17      151.40     11.70 o 
  -5  13   6       61.02       52.54      6.83 o 
  -4  13   6       63.96       54.51      9.88 o 
  -3  13   6      800.83      792.27     14.06 o 
  -2  13   6      193.67      191.72     14.21 o 
  -1  13   6     1116.81     1065.76     22.10 o 
   0  13   6      625.23      586.65      9.45 o 
   1  13   6     1089.20     1059.25     17.25 o 
   2  13   6      203.48      198.27     13.40 o 
   3  13   6      767.66      742.03     20.83 o 
   4  13   6       67.37       66.69      7.10 o 
   5  13   6       56.32       60.40      8.40 o 
  -5  14   6       66.25       51.52     10.42 o 
  -4  14   6      517.46      564.48     13.57 o 
  -3  14   6      402.31      363.90     11.54 o 
  -2  14   6     1313.06     1347.83     28.26 o 
  -1  14   6      133.36      106.28      5.61 o 
   0  14   6     2124.63     2078.64     32.84 o 
   1  14   6      141.30      122.17      6.48 o 
   2  14   6     1333.03     1362.74     42.83 o 
   3  14   6      417.78      389.44     14.19 o 
   4  14   6      526.76      546.08     17.07 o 
   5  14   6       66.56       55.83     11.41 o 
  -5  15   6      234.92      205.99     11.45 o 
  -4  15   6       51.31       33.96      7.33 o 
  -3  15   6       89.09       94.18      9.72 o 
  -2  15   6       42.70       39.17      6.79 o 
  -1  15   6       40.42       44.88      3.95 o 
   0  15   6      150.49      157.38      6.14 o 
   1  15   6       41.81       42.20      4.60 o 
   2  15   6       37.22       40.30      5.55 o 
   3  15   6       88.08       86.23      7.73 o 
   4  15   6       55.84       69.65     12.69 o 
   5  15   6      227.63      204.69     11.20 o 
  -4  16   6      174.03      171.42     10.97 o 
  -3  16   6      226.12      214.48      9.31 o 
  -2  16   6      347.97      338.87     17.79 o 
  -1  16   6      302.15      293.81      8.32 o 
   0  16   6       35.90       27.09      6.49 o 
   1  16   6      292.86      285.07      8.26 o 
   2  16   6      338.77      347.41     11.18 o 
   3  16   6      228.95      245.63     18.80 o 
   4  16   6      185.96      185.01     11.59 o 
  -4  17   6       38.68       49.37     15.77 o 
  -3  17   6        4.41        2.61     14.77 o 
  -2  17   6      351.98      347.94     11.82 o 
  -1  17   6       69.73       69.31      6.53 o 
   0  17   6       32.72       29.82      9.81 o 
   1  17   6       82.42       81.92      9.91 o 
   2  17   6      357.76      362.60     17.22 o 
   3  17   6        3.73       15.70      7.53 o 
   4  17   6       40.16       55.30     10.56 o 
  -3  18   6      158.75      166.21     10.15 o 
  -2  18   6      107.98       93.40     11.32 o 
  -1  18   6      126.06      131.65     10.53 o 
   0  18   6        1.05        8.21      6.56 o 
   1  18   6      127.21      110.84     11.19 o 
   2  18   6      106.69       76.66     13.57 o 
   3  18   6      160.78      182.66     11.49 o 
  -3  19   6      104.40      124.85     14.26 o 
  -2  19   6      171.84      145.95      8.75 o 
  -1  19   6      396.60      421.80     16.57 o 
   0  19   6      966.88      984.89     23.97 o 
   1  19   6      386.92      422.19     20.38 o 
   2  19   6      168.18      150.26     14.10 o 
   3  19   6      106.31      107.48     15.69 o 
  -2  20   6       88.49      104.17     11.03 o 
  -1  20   6        6.81        2.21      6.36 o 
   0  20   6       87.92       73.25     10.41 o 
   1  20   6        9.10       25.90     10.98 o 
   2  20   6       82.09      117.88     11.53 o 
   2   0   7     1796.94     1945.22     19.51 o 
   3   0   7       84.18       78.52      2.53 o 
   4   0   7       11.46       12.67      2.56 o 
   5   0   7        6.88        5.01      3.55 o 
   6   0   7        0.27        7.71      9.52 o 
   7   0   7      187.14      177.22     19.04 o 
  -7   1   7      188.46      162.05     19.17 o 
  -6   1   7       83.53       74.40      6.79 o 
  -5   1   7      103.18      111.50      5.20 o 
  -4   1   7      395.72      348.30     11.49 o 
  -3   1   7      212.01      233.79      7.16 o 
  -2   1   7     3674.64     3656.70     34.11 o 
  -1   1   7      842.27      950.92      8.92 o 
   0   1   7      624.12      707.68      6.33 o 
   1   1   7      833.56      942.06      9.00 o 
   2   1   7     3749.87     3755.36     33.70 o 
   3   1   7      173.13      182.98      3.88 o 
   4   1   7      390.82      340.34      6.92 o 
   5   1   7      115.90      117.37      6.23 o 
   6   1   7       78.36       71.17      5.78 o 
   7   1   7      190.26      185.19     15.42 o 
  -7   2   7       92.70       73.21     11.87 o 
  -6   2   7      137.72      125.66      8.44 o 
  -5   2   7      574.81      576.21     12.04 o 
  -4   2   7     1202.22     1159.93     21.00 o 
  -3   2   7       72.48       69.05      5.10 o 
  -2   2   7      573.11      597.76      7.60 o 
  -1   2   7      482.53      501.14      6.02 o 
   0   2   7     3059.22     2926.30     22.88 o 
   1   2   7      533.14      550.45      5.51 o 
   2   2   7      575.85      602.58      7.39 o 
   3   2   7       70.65       67.68      2.86 o 
   4   2   7     1199.89     1152.73     16.59 o 
   5   2   7      563.16      560.06     18.95 o 
   6   2   7      134.83      139.22      6.98 o 
   7   2   7       97.31       98.99     21.08 o 
  -7   3   7       63.96       53.43      9.13 o 
  -6   3   7      134.80      135.45      8.51 o 
  -5   3   7       53.68       44.34      5.50 o 
  -4   3   7      371.21      377.41      9.88 o 
  -3   3   7      811.29      821.86     10.28 o 
  -2   3   7     1942.08     1984.29     17.47 o 
  -1   3   7     3526.84     3488.04     27.41 o 
   0   3   7     4618.30     4594.87     35.68 o 
   1   3   7     3451.18     3411.82     28.40 o 
   2   3   7     1902.72     1940.86     21.10 o 
   3   3   7      816.53      846.69     12.53 o 
   4   3   7      415.66      437.06     10.01 o 
   5   3   7       53.33       47.55      4.79 o 
   6   3   7      120.33      122.90     13.69 o 
   7   3   7       64.42       32.04     26.06 o 
  -7   4   7      126.35      112.59     24.85 o 
  -6   4   7       38.78       42.67      6.97 o 
  -5   4   7       59.34       63.34     10.60 o 
  -4   4   7      531.29      537.49     11.33 o 
  -3   4   7     1307.09     1281.87     19.10 o 
  -2   4   7     1868.64     1940.70     20.37 o 
  -1   4   7     2795.49     2866.86     22.42 o 
   0   4   7     2156.62     2210.04     18.52 o 
   1   4   7     2906.25     2994.16     23.13 o 
   2   4   7     1903.44     2025.84     40.76 o 
   3   4   7     1256.75     1235.14     18.86 o 
   4   4   7      527.42      555.12     13.25 o 
   5   4   7       51.33       53.59      5.21 o 
   6   4   7       41.08       39.88     10.79 o 
   7   4   7      137.55      123.15     37.62 o 
  -7   5   7       16.58       26.37     11.62 o 
  -6   5   7      142.71      143.79      8.58 o 
  -5   5   7     1161.36     1191.03     25.56 o 
  -4   5   7     1481.69     1455.18     24.10 o 
  -3   5   7      695.58      741.57      9.82 o 
  -2   5   7     1464.97     1470.70     14.33 o 
  -1   5   7     3624.64     3547.32     30.67 o 
   0   5   7     3503.91     3371.82     26.73 o 
   1   5   7     3555.16     3499.06     28.54 o 
   2   5   7     1534.61     1530.76     17.87 o 
   3   5   7      700.35      751.87     11.05 o 
   4   5   7     1522.61     1508.05     26.75 o 
   5   5   7     1111.63     1154.01     18.54 o 
   6   5   7      145.55      158.37      7.77 o 
   7   5   7       18.14        5.34      9.69 o 
  -7   6   7       31.67       47.04      8.65 o 
  -6   6   7       56.20       69.17      9.68 o 
  -5   6   7       27.36       27.76      4.35 o 
  -4   6   7      611.59      588.36     11.99 o 
  -3   6   7     1180.79     1182.85     14.74 o 
  -2   6   7     1788.05     1883.17     20.32 o 
  -1   6   7     7396.08     7454.71     66.31 o 
   0   6   7      550.67      527.24      5.55 o 
   1   6   7     7580.56     7624.73     60.71 o 
   2   6   7     1771.90     1835.79     24.67 o 
   3   6   7     1128.25     1129.37     16.71 o 
   4   6   7      591.48      554.05     20.55 o 
   5   6   7       30.47       32.71      4.71 o 
   6   6   7       56.01       40.84     10.69 o 
   7   6   7       34.08       33.55     16.23 o 
  -7   7   7      118.29      132.56     14.66 o 
  -6   7   7       50.82       45.71      6.68 o 
  -5   7   7       87.37      103.21      5.45 o 
  -4   7   7     1410.20     1376.80     20.44 o 
  -3   7   7     2342.31     2422.26     26.81 o 
  -2   7   7      290.64      306.94      5.04 o 
  -1   7   7     2120.48     2099.91     30.42 o 
   0   7   7     1166.08     1159.55     10.72 o 
   1   7   7     2118.38     2095.52     21.20 o 
   2   7   7      283.99      285.96      3.74 o 
   3   7   7     2279.00     2350.23     48.88 o 
   4   7   7     1449.56     1421.48     25.66 o 
   5   7   7       79.79       84.73      5.84 o 
   6   7   7       56.76       62.72     10.71 o 
   7   7   7      124.55      111.85     13.46 o 
  -6   8   7       80.31       74.86      6.60 o 
  -5   8   7       17.72        9.44      4.25 o 
  -4   8   7      253.82      229.35      6.36 o 
  -3   8   7      263.41      206.64      5.44 o 
  -2   8   7      604.03      535.14      7.44 o 
  -1   8   7      559.10      600.45      8.21 o 
   0   8   7     1914.11     1761.91     16.93 o 
   1   8   7      563.47      608.66      7.74 o 
   2   8   7      586.72      520.20      7.39 o 
   3   8   7      261.89      205.56     11.80 o 
   4   8   7      255.67      235.26      8.12 o 
   5   8   7       20.52       16.80      6.75 o 
   6   8   7       77.74       59.24      9.16 o 
  -6   9   7      256.04      255.16     11.03 o 
  -5   9   7       17.74       24.96      4.83 o 
  -4   9   7      951.20      957.10     15.73 o 
  -3   9   7     1988.05     1972.43     21.83 o 
  -2   9   7     3489.47     3522.72     45.59 o 
  -1   9   7      811.75      749.06      9.33 o 
   0   9   7        4.86        5.54      1.61 o 
   1   9   7      799.88      759.99     10.45 o 
   2   9   7     3566.93     3621.36     43.76 o 
   3   9   7     2023.98     1981.83     35.56 o 
   4   9   7      955.28      951.94     16.58 o 
   5   9   7       15.73       17.22     10.58 o 
   6   9   7      252.99      234.31     19.56 o 
  -6  10   7       14.16       -1.50      8.83 o 
  -5  10   7      200.22      222.48     14.46 o 
  -4  10   7      386.53      351.20      8.94 o 
  -3  10   7      847.86      801.10     11.27 o 
  -2  10   7      165.55      164.12      4.77 o 
  -1  10   7      714.00      699.95     12.63 o 
   0  10   7       49.65       60.66      2.37 o 
   1  10   7      751.58      730.64     10.88 o 
   2  10   7      159.65      158.50      6.04 o 
   3  10   7      879.01      813.29     31.12 o 
   4  10   7      385.96      360.10     10.09 o 
   5  10   7      197.57      201.94      9.79 o 
   6  10   7       15.72       15.99     12.15 o 
  -6  11   7       13.93       15.47      7.54 o 
  -5  11   7       44.04       28.68      6.73 o 
  -4  11   7      647.04      699.56     13.35 o 
  -3  11   7      342.80      329.92      7.01 o 
  -2  11   7      223.78      240.48      7.04 o 
  -1  11   7      247.14      255.68      5.14 o 
   0  11   7      173.58      152.83      3.66 o 
   1  11   7      244.52      260.43      8.96 o 
   2  11   7      201.18      202.82      4.47 o 
   3  11   7      357.40      331.72     12.52 o 
   4  11   7      663.25      728.21     19.48 o 
   5  11   7       49.07       47.97     13.87 o 
   6  11   7       15.90       40.41     10.07 o 
  -6  12   7      261.89      269.88     15.84 o 
  -5  12   7       76.54       91.42     16.97 o 
  -4  12   7      142.91      132.38      6.08 o 
  -3  12   7      286.98      265.40      7.07 o 
  -2  12   7       46.39       48.74      3.95 o 
  -1  12   7      506.76      510.55      9.61 o 
   0  12   7      532.21      510.48     16.94 o 
   1  12   7      496.95      526.21      8.06 o 
   2  12   7       51.39       46.84      3.57 o 
   3  12   7      298.49      278.00      9.32 o 
   4  12   7      142.08      113.03      8.10 o 
   5  12   7       71.90       63.42      9.41 o 
   6  12   7      265.43      269.69     14.58 o 
  -5  13   7      322.83      351.34     14.38 o 
  -4  13   7      102.77       97.49      8.04 o 
  -3  13   7      186.79      189.69      6.31 o 
  -2  13   7      134.61      128.19     13.08 o 
  -1  13   7      406.64      446.09     12.95 o 
   0  13   7      601.77      570.41     12.82 o 
   1  13   7      415.35      451.83      8.69 o 
   2  13   7      129.55      114.51      9.44 o 
   3  13   7      194.63      211.32     11.41 o 
   4  13   7       96.21       76.38      7.59 o 
   5  13   7      334.07      396.90     15.88 o 
  -5  14   7        6.11       13.12      8.07 o 
  -4  14   7       26.62       35.72      5.65 o 
  -3  14   7      668.25      661.29     14.98 o 
  -2  14   7      340.78      327.77      9.73 o 
  -1  14   7       52.64       65.16      6.58 o 
   0  14   7     1490.37     1573.26     27.21 o 
   1  14   7       52.71       50.63      3.49 o 
   2  14   7      333.00      324.18     12.69 o 
   3  14   7      655.90      703.55     20.95 o 
   4  14   7       22.52       36.27      8.33 o 
   5  14   7        7.82        9.85      8.00 o 
  -5  15   7        4.11       -5.32     10.30 o 
  -4  15   7      183.73      165.41     17.26 o 
  -3  15   7      319.25      307.66     11.25 o 
  -2  15   7       37.41       24.32      4.66 o 
  -1  15   7      168.96      128.93      6.08 o 
   0  15   7     1186.14     1267.27     19.24 o 
   1  15   7      161.10      139.79      5.32 o 
   2  15   7       26.72       22.60      5.29 o 
   3  15   7      312.96      337.52     15.45 o 
   4  15   7      184.42      166.07     12.24 o 
   5  15   7        3.17       18.58      8.84 o 
  -4  16   7       57.55       58.30      8.77 o 
  -3  16   7      401.38      393.80     11.20 o 
  -2  16   7      504.46      490.05     11.96 o 
  -1  16   7      288.45      277.87      8.05 o 
   0  16   7       17.60       22.72      5.23 o 
   1  16   7      299.60      292.45      8.07 o 
   2  16   7      491.17      474.19     22.74 o 
   3  16   7      389.77      396.15     14.30 o 
   4  16   7       55.28       58.81     11.08 o 
  -4  17   7      139.17      143.04     12.01 o 
  -3  17   7       16.65       18.06      7.22 o 
  -2  17   7       35.37       34.32      5.39 o 
  -1  17   7       87.06       84.82      8.88 o 
   0  17   7      928.00      951.81     27.65 o 
   1  17   7      101.85      106.29      9.94 o 
   2  17   7       39.28       44.17      6.75 o 
   3  17   7       15.48       21.99     11.49 o 
   4  17   7      137.11      126.48     18.27 o 
  -3  18   7       39.45       44.46      8.44 o 
  -2  18   7      147.50      146.68      9.22 o 
  -1  18   7      334.54      321.69     10.32 o 
   0  18   7        5.56        4.31     11.84 o 
   1  18   7      332.81      318.63     17.84 o 
   2  18   7      142.70      158.42     12.71 o 
   3  18   7       41.42       41.68     11.75 o 
  -3  19   7       15.44       10.06      7.73 o 
  -2  19   7      192.01      170.41     10.92 o 
  -1  19   7       61.12       54.08      8.30 o 
   0  19   7        0.01        2.08      7.85 o 
   1  19   7       62.53       25.56     20.62 o 
   2  19   7      203.80      208.09     19.22 o 
   3  19   7       13.47       15.89     11.73 o 
  -2  20   7      139.36      145.82     10.27 o 
  -1  20   7      165.62      176.57     13.22 o 
   0  20   7      271.46      325.02     21.91 o 
   1  20   7      163.33      162.42     13.39 o 
   2  20   7      137.95      134.89     14.54 o 
   0   0   8     1943.28     1659.82     63.46 o 
   1   0   8    17279.97    17221.01    323.33 o 
   2   0   8     6383.89     6508.60     56.68 o 
   3   0   8      617.46      549.10      7.76 o 
   4   0   8       50.98       46.06      5.15 o 
   5   0   8      380.26      381.65     19.63 o 
   6   0   8      967.23     1079.06     23.96 o 
   7   0   8        3.93        7.43     10.73 o 
  -7   1   8       98.13       89.92     11.64 o 
  -6   1   8       38.64       36.80      7.85 o 
  -5   1   8      285.54      289.06      7.82 o 
  -4   1   8      228.50      194.26      6.87 o 
  -3   1   8       93.43       68.56      2.52 o 
  -2   1   8     1709.72     1561.07     17.82 o 
  -1   1   8     4294.82     4254.26     43.18 o 
   0   1   8      352.03      284.10      3.11 o 
   1   1   8     4350.45     4288.52     48.49 o 
   2   1   8     1690.28     1557.67     14.33 o 
   3   1   8       78.99       50.76      2.78 o 
   4   1   8      235.15      191.54      4.74 o 
   5   1   8      274.45      277.67      8.18 o 
   6   1   8       38.25       38.76      8.96 o 
   7   1   8       95.02      101.18     31.27 o 
  -7   2   8       26.51       33.33      8.86 o 
  -6   2   8      867.38      895.32     23.86 o 
  -5   2   8      615.92      623.96     13.15 o 
  -4   2   8      136.69      135.66      7.39 o 
  -3   2   8     1104.51     1020.61     28.10 o 
  -2   2   8    12063.88    12582.64    157.75 o 
  -1   2   8      735.99      740.72     10.99 o 
   0   2   8      266.29      217.11      2.37 o 
   1   2   8      722.41      734.59      8.57 o 
   2   2   8    12033.47    12437.46    166.56 o 
   3   2   8     1165.60     1100.08     17.46 o 
   4   2   8      136.65      122.93      6.97 o 
   5   2   8      627.82      629.27     13.79 o 
   6   2   8      831.94      847.40     19.82 o 
   7   2   8       27.76       25.64     10.84 o 
  -7   3   8       20.74       15.96      7.66 o 
  -6   3   8       96.87      107.72      9.08 o 
  -5   3   8      241.59      248.55      8.71 o 
  -4   3   8      636.69      633.29     20.24 o 
  -3   3   8      126.68      155.79      6.11 o 
  -2   3   8     2676.11     2772.43     33.79 o 
  -1   3   8      276.43      276.03      6.48 o 
   0   3   8     1126.04     1171.13     10.23 o 
   1   3   8      284.41      289.81      7.26 o 
   2   3   8     2573.67     2702.90     66.34 o 
   3   3   8      130.85      155.24      5.56 o 
   4   3   8      653.93      632.00     11.86 o 
   5   3   8      242.27      244.44     11.58 o 
   6   3   8       91.97       95.23      9.28 o 
   7   3   8       20.00       16.94     38.30 o 
  -7   4   8       53.31       48.89     10.13 o 
  -6   4   8       31.35       30.88      6.82 o 
  -5   4   8      468.26      447.05     13.26 o 
  -4   4   8     1321.05     1346.03     22.99 o 
  -3   4   8       37.12       43.96      3.92 o 
  -2   4   8     6573.04     6514.75     63.30 o 
  -1   4   8     1030.00     1071.96      9.37 o 
   0   4   8      972.62      962.68      8.31 o 
   1   4   8     1062.75     1123.25      9.39 o 
   2   4   8     6550.57     6552.47     81.20 o 
   3   4   8       41.18       49.10      3.88 o 
   4   4   8     1253.74     1295.18     21.29 o 
   5   4   8      496.96      480.55     10.01 o 
   6   4   8       35.03       53.88      6.27 o 
   7   4   8       56.45       42.15     13.14 o 
  -7   5   8      224.06      216.37     13.70 o 
  -6   5   8      169.29      149.54      9.20 o 
  -5   5   8     1030.93     1049.72     19.86 o 
  -4   5   8        8.80       17.16      3.29 o 
  -3   5   8      930.53      936.49     11.73 o 
  -2   5   8     3524.33     3748.30     38.89 o 
  -1   5   8    13412.72    13366.62    143.33 o 
   0   5   8     2739.32     2746.57     23.11 o 
   1   5   8    13442.97    13594.09    131.80 o 
   2   5   8     3522.87     3763.21     49.55 o 
   3   5   8      899.99      901.78     13.90 o 
   4   5   8        5.69        3.39      3.60 o 
   5   5   8     1045.74     1065.79     17.85 o 
   6   5   8      166.97      161.58      9.05 o 
   7   5   8      226.65      228.08     24.48 o 
  -7   6   8      108.24      122.01     11.98 o 
  -6   6   8      231.66      221.07     10.68 o 
  -5   6   8      737.17      782.94     17.35 o 
  -4   6   8      403.79      409.03     10.06 o 
  -3   6   8     2299.81     2297.32     26.62 o 
  -2   6   8     6017.32     5873.14     54.30 o 
  -1   6   8     2728.17     2852.56     28.93 o 
   0   6   8     2738.97     2672.54     22.29 o 
   1   6   8     2710.16     2816.89     26.07 o 
   2   6   8     5971.70     5741.45     72.76 o 
   3   6   8     2410.33     2412.82     65.03 o 
   4   6   8      421.77      409.68      8.59 o 
   5   6   8      726.46      734.54     27.27 o 
   6   6   8      232.93      227.05     12.96 o 
   7   6   8      112.49       86.14     16.66 o 
  -7   7   8       93.71       94.27     10.57 o 
  -6   7   8      416.84      423.33     12.01 o 
  -5   7   8      162.15      164.91      7.88 o 
  -4   7   8     1076.77     1128.01     17.19 o 
  -3   7   8     1572.50     1598.03     20.90 o 
  -2   7   8      611.95      632.20      7.29 o 
  -1   7   8     9291.27     9348.20     92.12 o 
   0   7   8     4057.13     4046.15     38.31 o 
   1   7   8     9193.08     9217.17     80.27 o 
   2   7   8      610.07      631.29      7.23 o 
   3   7   8     1534.58     1570.73     29.32 o 
   4   7   8     1076.92     1121.44     19.19 o 
   5   7   8      154.59      145.95      8.65 o 
   6   7   8      411.72      432.94     19.89 o 
   7   7   8       89.65      131.29     55.98 o 
  -6   8   8       73.61       60.25     13.74 o 
  -5   8   8       70.59       72.68      5.91 o 
  -4   8   8      501.16      525.45     16.03 o 
  -3   8   8     1732.69     1709.81     17.79 o 
  -2   8   8       43.77       48.07      1.97 o 
  -1   8   8     1555.30     1562.85     19.17 o 
   0   8   8      602.83      567.25      7.85 o 
   1   8   8     1539.12     1513.85     18.43 o 
   2   8   8       35.24       36.63      1.90 o 
   3   8   8     1753.95     1726.31     28.97 o 
   4   8   8      507.78      538.79     12.96 o 
   5   8   8       71.23       83.65     10.53 o 
   6   8   8       82.31       55.42      9.04 o 
  -6   9   8      291.00      298.03     23.03 o 
  -5   9   8        0.26        1.91      5.03 o 
  -4   9   8       84.65       65.91      6.54 o 
  -3   9   8      324.97      321.27      5.43 o 
  -2   9   8      915.46      860.68     11.88 o 
  -1   9   8      117.86      112.85      4.58 o 
   0   9   8      170.80      192.89      6.03 o 
   1   9   8      121.37      123.05      3.36 o 
   2   9   8      906.44      828.61     11.88 o 
   3   9   8      319.28      317.30      8.84 o 
   4   9   8       82.37       64.91      6.22 o 
   5   9   8        0.28        6.00      5.69 o 
   6   9   8      291.72      291.76     15.63 o 
  -6  10   8      269.37      298.27     14.72 o 
  -5  10   8      170.30      169.49      9.23 o 
  -4  10   8       87.41       85.22      4.49 o 
  -3  10   8       99.75       92.40      4.14 o 
  -2  10   8      640.08      689.23     10.25 o 
  -1  10   8      235.18      216.18      4.58 o 
   0  10   8       72.39       79.53      2.63 o 
   1  10   8      240.46      227.20     10.71 o 
   2  10   8      668.35      723.38     21.52 o 
   3  10   8       98.17       93.88      6.85 o 
   4  10   8       81.70       83.81      5.70 o 
   5  10   8      166.92      163.63      9.19 o 
   6  10   8      267.34      283.16     15.63 o 
  -6  11   8      295.80      317.04     15.72 o 
  -5  11   8      147.86      140.42      8.21 o 
  -4  11   8      242.97      252.23      7.48 o 
  -3  11   8     1374.92     1451.88     20.72 o 
  -2  11   8     1361.01     1346.87     21.53 o 
  -1  11   8      196.69      189.34      4.78 o 
   0  11   8     1741.05     1730.31     21.95 o 
   1  11   8      198.71      189.96      4.51 o 
   2  11   8     1348.94     1361.30     21.34 o 
   3  11   8     1396.27     1482.93     34.55 o 
   4  11   8      235.30      228.46      9.28 o 
   5  11   8      141.75      112.14     11.42 o 
   6  11   8      294.79      287.43     15.97 o 
  -6  12   8       32.23       42.68     19.89 o 
  -5  12   8      388.98      426.19     17.47 o 
  -4  12   8      219.45      218.50      7.94 o 
  -3  12   8      127.46       95.35      6.74 o 
  -2  12   8      624.10      602.54     11.30 o 
  -1  12   8      919.44      861.11     15.31 o 
   0  12   8     1489.90     1445.18     20.05 o 
   1  12   8      890.42      840.16     13.80 o 
   2  12   8      602.00      590.39     29.21 o 
   3  12   8      122.91       81.78      5.72 o 
   4  12   8      216.48      213.49     10.58 o 
   5  12   8      371.49      410.45     16.53 o 
   6  12   8       30.43       39.61      9.15 o 
  -5  13   8      111.09      119.38      8.62 o 
  -4  13   8      116.89      115.18      7.22 o 
  -3  13   8      845.14      858.71     15.66 o 
  -2  13   8     1181.84     1208.67     20.76 o 
  -1  13   8      925.87      912.46     16.45 o 
   0  13   8       17.87       18.24      4.12 o 
   1  13   8      945.95      920.84     16.36 o 
   2  13   8     1173.34     1185.41     17.40 o 
   3  13   8      838.83      892.01     29.46 o 
   4  13   8      123.04      127.01      8.82 o 
   5  13   8      119.07      129.98     19.95 o 
  -5  14   8        2.13       -2.90      7.46 o 
  -4  14   8      362.54      371.91     14.99 o 
  -3  14   8       68.00       55.89      5.21 o 
  -2  14   8      146.86      143.40      6.33 o 
  -1  14   8      250.89      262.02      8.11 o 
   0  14   8      320.17      288.33      8.42 o 
   1  14   8      239.51      241.50      7.65 o 
   2  14   8      166.59      162.60      7.88 o 
   3  14   8       61.96       59.20      8.16 o 
   4  14   8      368.55      361.63     16.79 o 
   5  14   8        2.26       11.05     10.11 o 
  -5  15   8       26.39       16.79     12.76 o 
  -4  15   8        8.89        3.12     10.01 o 
  -3  15   8       38.90       35.76      5.89 o 
  -2  15   8      114.18      119.99      5.92 o 
  -1  15   8       18.76       12.79      4.20 o 
   0  15   8      324.62      346.81      9.25 o 
   1  15   8       20.39       16.28      3.61 o 
   2  15   8      124.15      112.34      6.59 o 
   3  15   8       41.91       58.25      7.72 o 
   4  15   8        9.28       13.79      7.39 o 
   5  15   8       22.85        9.84      8.33 o 
  -4  16   8      310.18      320.37     21.49 o 
  -3  16   8      119.48      138.86      8.19 o 
  -2  16   8      556.34      568.88     13.16 o 
  -1  16   8      152.55      171.08      6.59 o 
   0  16   8      432.34      461.30     14.71 o 
   1  16   8      154.50      164.65     13.54 o 
   2  16   8      541.84      549.66     27.00 o 
   3  16   8      117.15      121.46     15.39 o 
   4  16   8      315.76      299.84     16.10 o 
  -4  17   8      127.06      120.85     11.28 o 
  -3  17   8       86.25       81.92     14.13 o 
  -2  17   8       13.68       17.81      6.08 o 
  -1  17   8      198.76      209.80     15.91 o 
   0  17   8      116.59      145.34     16.31 o 
   1  17   8      192.96      188.02     10.66 o 
   2  17   8       14.43       11.41      7.31 o 
   3  17   8       83.93       85.56      9.08 o 
   4  17   8      126.09      106.88     10.97 o 
  -3  18   8      200.12      206.94     12.45 o 
  -2  18   8      413.64      373.99     15.64 o 
  -1  18   8      317.13      338.58     20.83 o 
   0  18   8       23.96       34.04      5.43 o 
   1  18   8      314.31      338.26     15.96 o 
   2  18   8      415.43      390.12     24.01 o 
   3  18   8      197.38      182.12     15.26 o 
  -3  19   8      110.21      106.53     11.65 o 
  -2  19   8      139.93      136.54     20.74 o 
  -1  19   8       14.89       23.40      7.33 o 
   0  19   8      936.39     1018.77     26.74 o 
   1  19   8       18.24       -4.11     11.42 o 
   2  19   8      143.27      159.36     13.83 o 
   3  19   8      101.35      111.40     16.18 o 
  -2  20   8      302.92      281.90     13.23 o 
  -1  20   8       61.54       65.31      9.30 o 
   0  20   8      172.20      165.79     19.21 o 
   1  20   8       66.20       79.53      9.92 o 
   2  20   8      315.00      301.60     18.33 o 
   1   0   9     9154.67     9241.13     88.52 o 
   2   0   9       30.52       69.42      1.72 o 
   3   0   9     3865.80     4125.37     47.74 o 
   4   0   9       64.04       48.05      4.91 o 
   5   0   9      411.43      423.75     10.72 o 
   6   0   9       10.74       28.55      5.60 o 
   7   0   9      106.01       93.52     11.82 o 
  -7   1   9      416.73      436.59     21.61 o 
  -6   1   9      133.45      138.21     17.00 o 
  -5   1   9      478.90      498.97     15.44 o 
  -4   1   9     1427.35     1444.24     19.74 o 
  -3   1   9     1323.75     1437.32     18.33 o 
  -2   1   9     4245.98     4409.31     46.07 o 
  -1   1   9     4036.17     4102.56     34.03 o 
   0   1   9     3637.84     3298.46     27.69 o 
   1   1   9     4004.66     4119.18     41.28 o 
   2   1   9     4220.04     4361.57     36.19 o 
   3   1   9     1379.78     1490.70     17.85 o 
   4   1   9     1426.38     1430.38     19.02 o 
   5   1   9      466.87      478.95      9.80 o 
   6   1   9      133.64      137.35      7.45 o 
   7   1   9      420.00      388.19     22.44 o 
  -7   2   9       29.70       28.51      7.79 o 
  -6   2   9       88.53       93.97      9.75 o 
  -5   2   9      716.00      714.53     15.16 o 
  -4   2   9      323.77      321.64     12.30 o 
  -3   2   9     1212.00     1209.90     17.01 o 
  -2   2   9     1341.83     1305.20     18.65 o 
  -1   2   9      483.84      441.26      7.13 o 
   0   2   9     1309.94     1193.93     10.45 o 
   1   2   9      521.81      480.16      8.42 o 
   2   2   9     1327.06     1294.98     13.62 o 
   3   2   9     1285.81     1292.77     17.26 o 
   4   2   9      307.64      300.53      5.57 o 
   5   2   9      716.60      753.42     15.94 o 
   6   2   9       79.87       88.30      7.07 o 
   7   2   9       30.82       28.98     11.89 o 
  -7   3   9       16.81       24.12     10.40 o 
  -6   3   9      221.26      245.19     21.00 o 
  -5   3   9       55.00       58.10      5.48 o 
  -4   3   9      296.78      266.02      5.75 o 
  -3   3   9     1715.43     1725.88     26.84 o 
  -2   3   9     2875.25     2812.69     25.67 o 
  -1   3   9      192.22      163.18      2.48 o 
   0   3   9      939.25      912.59      8.25 o 
   1   3   9      166.65      143.00      2.62 o 
   2   3   9     2999.77     2980.58     39.28 o 
   3   3   9     1761.25     1804.48     24.31 o 
   4   3   9      277.43      248.76      6.37 o 
   5   3   9       57.50       52.96      4.48 o 
   6   3   9      215.64      252.01     12.18 o 
   7   3   9       18.67       24.24     11.94 o 
  -7   4   9      132.76      135.40     11.58 o 
  -6   4   9       64.46       66.20      7.86 o 
  -5   4   9       49.15       53.34      6.62 o 
  -4   4   9      985.80      990.38     19.48 o 
  -3   4   9      790.90      775.02     17.68 o 
  -2   4   9     1118.95     1088.79     19.30 o 
  -1   4   9     1006.16     1009.81      8.66 o 
   0   4   9     1934.29     1987.83     16.66 o 
   1   4   9      939.21      936.70      9.50 o 
   2   4   9     1169.03     1143.07     16.73 o 
   3   4   9      765.54      735.33     11.94 o 
   4   4   9      956.85     1021.16     22.31 o 
   5   4   9       56.40       56.92      4.45 o 
   6   4   9       64.93       56.65      7.37 o 
   7   4   9      143.41      160.64     15.01 o 
  -7   5   9       32.16       50.18      8.92 o 
  -6   5   9       58.60       52.43      7.43 o 
  -5   5   9      742.72      798.40     16.19 o 
  -4   5   9      292.17      277.81      7.40 o 
  -3   5   9      353.23      361.93      6.23 o 
  -2   5   9     5694.35     5959.94     56.90 o 
  -1   5   9     6181.75     6245.03     51.24 o 
   0   5   9     1642.87     1622.99     13.84 o 
   1   5   9     6177.49     6262.06     48.32 o 
   2   5   9     5789.38     6088.54     71.43 o 
   3   5   9      339.88      352.37      6.95 o 
   4   5   9      282.16      250.92      7.21 o 
   5   5   9      702.35      719.88     13.90 o 
   6   5   9       64.96       43.41     12.20 o 
   7   5   9       34.30       47.43     15.62 o 
  -7   6   9       30.30       45.94     10.76 o 
  -6   6   9       46.95       40.44      6.86 o 
  -5   6   9      179.32      174.52      8.25 o 
  -4   6   9       16.91       27.64      3.20 o 
  -3   6   9     1402.80     1441.38     26.69 o 
  -2   6   9     1799.12     1791.53     21.46 o 
  -1   6   9     4744.26     4927.53     48.46 o 
   0   6   9     1023.70     1021.36      9.46 o 
   1   6   9     4656.98     4808.33     44.86 o 
   2   6   9     1769.61     1784.90     22.22 o 
   3   6   9     1414.93     1457.40     23.46 o 
   4   6   9       14.90       18.33      3.15 o 
   5   6   9      189.56      188.52      7.80 o 
   6   6   9       44.38       44.94      8.24 o 
   7   6   9       30.26       51.82     15.99 o 
  -6   7   9      211.99      201.99      9.30 o 
  -5   7   9       40.04       44.88      9.03 o 
  -4   7   9      711.18      683.41     18.51 o 
  -3   7   9      963.87      932.37     12.32 o 
  -2   7   9     2320.84     2448.43     26.28 o 
  -1   7   9      799.56      808.68      9.31 o 
   0   7   9     1403.35     1435.02     15.35 o 
   1   7   9      826.15      837.95     11.38 o 
   2   7   9     2243.11     2348.14     25.84 o 
   3   7   9      933.37      898.17     21.30 o 
   4   7   9      732.66      724.80     14.11 o 
   5   7   9       29.85       29.44      4.70 o 
   6   7   9      214.66      215.58     17.88 o 
  -6   8   9       28.94       28.42      6.84 o 
  -5   8   9      310.78      346.32     11.00 o 
  -4   8   9      657.17      636.61     12.43 o 
  -3   8   9      403.40      412.37      6.72 o 
  -2   8   9      392.47      344.99      6.23 o 
  -1   8   9      637.54      653.49      8.40 o 
   0   8   9      308.06      315.59      6.15 o 
   1   8   9      691.22      701.27      8.39 o 
   2   8   9      412.45      350.72      7.79 o 
   3   8   9      387.10      390.28      9.94 o 
   4   8   9      637.60      584.19     17.96 o 
   5   8   9      308.91      310.63     13.11 o 
   6   8   9       25.86       50.53     12.90 o 
  -6   9   9       14.11       20.66      9.55 o 
  -5   9   9       79.08       75.26      9.68 o 
  -4   9   9      806.96      797.39     13.66 o 
  -3   9   9      601.78      667.19     13.28 o 
  -2   9   9      334.31      283.74      4.90 o 
  -1   9   9      953.24      950.62     10.89 o 
   0   9   9      121.56      121.17      2.98 o 
   1   9   9      938.80      935.89     12.95 o 
   2   9   9      373.42      321.68     14.71 o 
   3   9   9      619.27      681.95     13.77 o 
   4   9   9      778.15      773.38     14.86 o 
   5   9   9       73.77       92.67      8.18 o 
   6   9   9       17.26       23.50      9.24 o 
  -6  10   9       20.97       20.65     10.98 o 
  -5  10   9       98.47       98.09     10.14 o 
  -4  10   9      515.27      489.38      9.63 o 
  -3  10   9     1539.33     1507.78     19.00 o 
  -2  10   9      265.26      237.78      9.34 o 
  -1  10   9     1775.09     1826.20     21.58 o 
   0  10   9       89.05       95.35      2.88 o 
   1  10   9     1845.81     1899.13     25.64 o 
   2  10   9      261.83      249.86      6.60 o 
   3  10   9     1503.69     1497.43     25.55 o 
   4  10   9      500.78      475.72     21.75 o 
   5  10   9       95.37       98.64      8.96 o 
   6  10   9       21.85        9.25      9.60 o 
  -6  11   9       30.98       56.46     14.58 o 
  -5  11   9      125.45      113.00      8.94 o 
  -4  11   9      654.06      709.14     16.35 o 
  -3  11   9       27.50       23.92      2.80 o 
  -2  11   9     1734.41     1661.49     26.29 o 
  -1  11   9       27.65       31.70      2.52 o 
   0  11   9      100.34      107.79      6.02 o 
   1  11   9       28.62       41.81      5.04 o 
   2  11   9     1679.25     1597.34     22.83 o 
   3  11   9       44.59       38.48      5.77 o 
   4  11   9      660.01      675.77     15.46 o 
   5  11   9      128.62      109.56      8.82 o 
   6  11   9       26.11       22.97      9.49 o 
  -6  12   9        6.33       12.32     20.62 o 
  -5  12   9       58.10       55.89      7.84 o 
  -4  12   9      129.97      119.36      6.67 o 
  -3  12   9      258.32      275.72      7.27 o 
  -2  12   9      112.51      119.45      5.30 o 
  -1  12   9     3522.56     3612.87     56.08 o 
   0  12   9     3493.34     3464.55     39.42 o 
   1  12   9     3485.46     3611.99     49.92 o 
   2  12   9      111.32      118.56      7.95 o 
   3  12   9      259.13      268.96     13.21 o 
   4  12   9      130.89      129.64     13.36 o 
   5  12   9       54.77       35.74      8.44 o 
   6  12   9        5.78       -2.67      8.83 o 
  -5  13   9      160.40      170.99      9.81 o 
  -4  13   9      144.08      131.32      9.36 o 
  -3  13   9       50.27       48.34      4.77 o 
  -2  13   9      172.13      181.63      5.71 o 
  -1  13   9        1.46       15.99      3.48 o 
   0  13   9        6.23       19.69      3.47 o 
   1  13   9        0.69       14.25      3.47 o 
   2  13   9      167.75      171.84     12.10 o 
   3  13   9       55.27       63.91      9.07 o 
   4  13   9      132.49      144.21      8.90 o 
   5  13   9      169.18      189.57     14.02 o 
  -5  14   9        5.09       15.62      7.09 o 
  -4  14   9       70.02       72.68      7.94 o 
  -3  14   9      149.27      147.41      7.04 o 
  -2  14   9      417.36      421.83     16.77 o 
  -1  14   9     1098.93     1160.18     18.85 o 
   0  14   9      241.86      218.66      6.90 o 
   1  14   9     1119.44     1171.04     16.43 o 
   2  14   9      423.68      418.83     11.14 o 
   3  14   9      136.11      144.05      8.59 o 
   4  14   9       76.11       69.31      8.01 o 
   5  14   9        5.04       -4.41      8.35 o 
  -5  15   9       11.67       -3.98     15.90 o 
  -4  15   9      102.70      108.44      8.70 o 
  -3  15   9      306.35      341.37     22.51 o 
  -2  15   9       10.06       15.83      4.03 o 
  -1  15   9      249.41      243.41     11.06 o 
   0  15   9     1693.82     1903.47     30.47 o 
   1  15   9      243.31      255.94      8.02 o 
   2  15   9       12.03       13.00      5.10 o 
   3  15   9      308.73      319.66     16.69 o 
   4  15   9      103.87      108.13     18.74 o 
   5  15   9       12.13       -9.10      9.10 o 
  -4  16   9       24.58       29.25      8.27 o 
  -3  16   9      220.28      232.61     13.71 o 
  -2  16   9      186.08      174.26      9.09 o 
  -1  16   9       28.56       36.15      5.70 o 
   0  16   9        4.67        1.52      7.20 o 
   1  16   9       34.63       29.89      7.79 o 
   2  16   9      170.13      172.54     16.81 o 
   3  16   9      214.24      233.19     36.70 o 
   4  16   9       25.97       29.16     21.53 o 
  -4  17   9      335.64      350.47     14.17 o 
  -3  17   9       17.04        7.04      7.28 o 
  -2  17   9      261.60      276.88     12.56 o 
  -1  17   9      213.92      241.32      9.14 o 
   0  17   9      765.48      769.38     18.05 o 
   1  17   9      238.62      255.49     14.79 o 
   2  17   9      273.47      307.89     32.72 o 
   3  17   9       16.68       27.08      7.69 o 
   4  17   9      339.02      364.07     32.99 o 
  -3  18   9        1.88       11.20      7.59 o 
  -2  18   9       18.59       16.61      5.93 o 
  -1  18   9      643.64      654.29     15.92 o 
   0  18   9      331.06      352.27     10.93 o 
   1  18   9      660.15      686.59     23.19 o 
   2  18   9       23.60       22.93     12.01 o 
   3  18   9        1.30       -9.86      9.86 o 
  -2  19   9      381.46      432.45     16.77 o 
  -1  19   9      118.76      121.03     18.06 o 
   0  19   9       48.72       71.05      8.00 o 
   1  19   9      119.93      129.31     12.96 o 
   2  19   9      389.62      404.88     21.61 o 
  -1  20   9       21.44       32.70      8.59 o 
   0  20   9      915.61     1010.24     35.06 o 
   1  20   9       23.44       26.04     12.76 o 
   0   0  10      954.60      950.81     44.65 o 
   1   0  10     8418.79     8528.51     82.43 o 
   2   0  10     1069.13     1109.96     11.24 o 
   3   0  10      648.45      704.19      9.87 o 
   4   0  10      419.71      376.35      8.59 o 
   5   0  10     1036.55     1008.55     19.32 o 
   6   0  10        0.20       -2.91      7.64 o 
   7   0  10       22.47       26.27      9.77 o 
  -7   1  10       26.36       22.16     14.54 o 
  -6   1  10      198.97      229.36     10.30 o 
  -5   1  10      226.43      239.99      8.24 o 
  -4   1  10      151.99      131.69      8.83 o 
  -3   1  10      111.66      110.26      3.53 o 
  -2   1  10     2819.48     2764.55     27.61 o 
  -1   1  10     5674.94     5833.06     47.54 o 
   0   1  10     1606.73     1615.93     15.69 o 
   1   1  10     5701.69     5815.34     52.10 o 
   2   1  10     2744.53     2742.24     26.78 o 
   3   1  10      127.73      130.16      3.22 o 
   4   1  10      163.87      141.47      3.86 o 
   5   1  10      240.88      229.44      9.66 o 
   6   1  10      209.89      242.77      9.62 o 
   7   1  10       24.78       18.19     10.49 o 
  -7   2  10       22.50       13.15      7.42 o 
  -6   2  10      245.21      230.38     11.52 o 
  -5   2  10      206.14      206.76      7.98 o 
  -4   2  10     1182.33     1113.05     14.33 o 
  -3   2  10     1291.67     1283.99     15.02 o 
  -2   2  10     8463.60     8662.27     79.06 o 
  -1   2  10     1147.94     1198.04     10.49 o 
   0   2  10     6625.86     6122.85     49.23 o 
   1   2  10     1110.73     1161.91     16.49 o 
   2   2  10     8437.15     8722.89     81.92 o 
   3   2  10     1290.79     1285.28     17.77 o 
   4   2  10     1202.24     1143.80     16.61 o 
   5   2  10      203.41      191.77      6.61 o 
   6   2  10      255.92      255.41      9.97 o 
   7   2  10       22.24       24.62     10.90 o 
  -7   3  10       57.05       58.90     10.04 o 
  -6   3  10        2.48       11.16      6.15 o 
  -5   3  10      463.42      432.06     11.69 o 
  -4   3  10      268.29      251.30      5.15 o 
  -3   3  10     1454.86     1442.08     20.27 o 
  -2   3  10     1436.50     1514.01     14.87 o 
  -1   3  10     1348.54     1295.20     11.06 o 
   0   3  10     2297.26     2315.93     19.12 o 
   1   3  10     1352.89     1312.40     13.27 o 
   2   3  10     1377.36     1453.88     21.15 o 
   3   3  10     1405.55     1426.90     24.20 o 
   4   3  10      283.67      264.58     12.74 o 
   5   3  10      446.71      442.15     10.45 o 
   6   3  10        3.95       15.03      7.26 o 
   7   3  10       55.20       49.10     15.18 o 
  -7   4  10      107.73      108.52      9.95 o 
  -6   4  10        8.98        2.61     17.90 o 
  -5   4  10       77.34       74.53      6.15 o 
  -4   4  10     1111.72     1075.76     17.57 o 
  -3   4  10      200.68      169.53      3.66 o 
  -2   4  10      673.42      560.82      6.25 o 
  -1   4  10      229.91      225.02      5.36 o 
   0   4  10      861.32      832.65      7.26 o 
   1   4  10      215.84      209.01      3.88 o 
   2   4  10      660.74      573.95     10.05 o 
   3   4  10      200.98      174.62      4.58 o 
   4   4  10     1111.28     1043.56     18.52 o 
   5   4  10       82.92       75.66      5.84 o 
   6   4  10        8.90        6.76      5.42 o 
   7   4  10      113.22       56.20     24.93 o 
  -7   5  10       93.50       76.63      9.75 o 
  -6   5  10      172.31      194.76     13.02 o 
  -5   5  10      258.38      282.67     10.81 o 
  -4   5  10      271.23      229.88      6.37 o 
  -3   5  10     2176.87     2186.60     25.85 o 
  -2   5  10     2052.00     2250.36     21.87 o 
  -1   5  10     5804.55     5573.00     45.87 o 
   0   5  10      595.48      513.85      5.09 o 
   1   5  10     5777.38     5510.75     46.35 o 
   2   5  10     2064.09     2269.75     28.37 o 
   3   5  10     2150.82     2162.19     29.78 o 
   4   5  10      253.69      207.55      8.21 o 
   5   5  10      271.07      277.83      8.12 o 
   6   5  10      165.06      162.89     13.60 o 
   7   5  10       94.77       98.30     18.84 o 
  -7   6  10      155.83      163.55     12.98 o 
  -6   6  10      374.59      395.72     14.95 o 
  -5   6  10      276.68      261.94     12.55 o 
  -4   6  10      554.70      551.59     11.91 o 
  -3   6  10     1111.36     1101.54     19.56 o 
  -2   6  10      585.04      601.17      9.92 o 
  -1   6  10     1272.41     1308.69     13.90 o 
   0   6  10     4156.38     4204.01     37.23 o 
   1   6  10     1259.20     1297.80     14.16 o 
   2   6  10      604.04      614.76     12.02 o 
   3   6  10     1178.43     1166.58     29.66 o 
   4   6  10      596.63      600.08     16.89 o 
   5   6  10      270.05      264.12      8.27 o 
   6   6  10      379.34      372.35     15.05 o 
   7   6  10      164.69      179.00     23.34 o 
  -6   7  10      298.18      325.27     15.08 o 
  -5   7  10      119.93      117.63      7.52 o 
  -4   7  10      135.86      128.29      5.34 o 
  -3   7  10     1310.55     1277.91     16.43 o 
  -2   7  10       79.69       87.10      5.28 o 
  -1   7  10     3483.93     3491.69     34.94 o 
   0   7  10     1137.69     1110.76     13.65 o 
   1   7  10     3565.35     3596.32     35.42 o 
   2   7  10       73.55       83.22      5.51 o 
   3   7  10     1262.30     1239.39     28.78 o 
   4   7  10      126.39      113.85      4.87 o 
   5   7  10      121.91      134.18     12.69 o 
   6   7  10      303.18      347.73     19.49 o 
  -6   8  10      121.67      132.18     11.45 o 
  -5   8  10      272.29      264.78     12.89 o 
  -4   8  10      243.87      260.14      6.58 o 
  -3   8  10     1689.75     1679.38     20.86 o 
  -2   8  10      180.06      195.03      3.67 o 
  -1   8  10      744.20      792.19     15.44 o 
   0   8  10      110.80      133.20      3.27 o 
   1   8  10      690.81      730.96      8.77 o 
   2   8  10      155.21      182.88      5.69 o 
   3   8  10     1707.93     1704.90     36.13 o 
   4   8  10      245.55      261.91      8.94 o 
   5   8  10      275.53      250.84     11.06 o 
   6   8  10      124.68      119.48     13.61 o 
  -6   9  10       23.35       27.97      8.49 o 
  -5   9  10      125.81      116.75      7.03 o 
  -4   9  10      128.19      133.88      9.62 o 
  -3   9  10      534.71      537.21      7.43 o 
  -2   9  10     1959.30     1936.03     22.93 o 
  -1   9  10      379.04      383.85      5.54 o 
   0   9  10      572.22      548.81      8.34 o 
   1   9  10      400.23      395.67      7.26 o 
   2   9  10     1959.73     1925.13     26.11 o 
   3   9  10      530.05      545.88     12.58 o 
   4   9  10      123.64      123.28      8.97 o 
   5   9  10      135.87      148.78     18.12 o 
   6   9  10       25.01        5.55     12.42 o 
  -6  10  10       64.42       66.00     10.92 o 
  -5  10  10      330.96      340.03     11.90 o 
  -4  10  10      180.97      180.13      6.82 o 
  -3  10  10      283.38      301.71      6.87 o 
  -2  10  10      395.73      380.66      6.15 o 
  -1  10  10     1102.15     1110.21     12.92 o 
   0  10  10       28.27       34.95      3.48 o 
   1  10  10     1122.53     1112.07     15.20 o 
   2  10  10      405.07      382.74      7.61 o 
   3  10  10      261.06      284.84     15.86 o 
   4  10  10      192.28      176.53     10.95 o 
   5  10  10      334.66      333.61     12.99 o 
   6  10  10       58.10       25.98     10.93 o 
  -6  11  10       65.58       62.48     11.35 o 
  -5  11  10      127.68       97.29      7.53 o 
  -4  11  10       23.74       19.70      5.03 o 
  -3  11  10      184.18      173.23      7.13 o 
  -2  11  10      659.20      648.38     10.36 o 
  -1  11  10      152.30      149.92      6.25 o 
   0  11  10      525.44      485.91      8.11 o 
   1  11  10      181.73      173.64     10.27 o 
   2  11  10      653.23      630.18     10.96 o 
   3  11  10      207.08      198.47      8.18 o 
   4  11  10       23.80       20.92      5.42 o 
   5  11  10      128.65      111.44     12.02 o 
   6  11  10       64.70       71.23     11.40 o 
  -5  12  10       53.13       52.74      8.64 o 
  -4  12  10       31.94       40.58      6.35 o 
  -3  12  10      182.92      200.12      6.22 o 
  -2  12  10     1193.62     1132.13     16.98 o 
  -1  12  10     1039.08     1058.48     17.98 o 
   0  12  10     1920.95     1808.99     23.50 o 
   1  12  10     1083.57     1080.40     27.52 o 
   2  12  10     1202.57     1160.41     19.37 o 
   3  12  10      177.66      197.35      8.29 o 
   4  12  10       32.86       33.26      7.84 o 
   5  12  10       53.53       70.67      9.13 o 
  -5  13  10      178.14      161.07      9.37 o 
  -4  13  10      349.78      352.95     10.66 o 
  -3  13  10      186.68      176.79     11.32 o 
  -2  13  10     1093.06     1099.56     16.87 o 
  -1  13  10     2055.53     2063.26     29.67 o 
   0  13  10      114.56      121.07      4.17 o 
   1  13  10     2093.30     2066.54     29.03 o 
   2  13  10     1092.03     1076.96     30.69 o 
   3  13  10      186.80      193.27      9.43 o 
   4  13  10      349.82      352.41     12.43 o 
   5  13  10      175.79      153.63     12.55 o 
  -5  14  10       98.42      101.99      9.83 o 
  -4  14  10      295.47      302.88     10.30 o 
  -3  14  10      218.78      218.43      8.64 o 
  -2  14  10      647.65      648.48     11.83 o 
  -1  14  10      292.55      297.32      7.19 o 
   0  14  10       10.96       11.45      3.63 o 
   1  14  10      299.42      304.99      8.57 o 
   2  14  10      652.03      646.69     21.53 o 
   3  14  10      221.38      224.49     14.35 o 
   4  14  10      287.52      323.17     13.91 o 
   5  14  10      101.30      106.43     11.33 o 
  -5  15  10       68.25       79.34      9.66 o 
  -4  15  10       84.37       73.58     13.39 o 
  -3  15  10       53.53       64.76      6.59 o 
  -2  15  10       37.21       42.60      6.35 o 
  -1  15  10       61.07       65.21      5.89 o 
   0  15  10     1223.30     1279.33     20.56 o 
   1  15  10       64.86       63.00      4.97 o 
   2  15  10       41.77       47.11      8.11 o 
   3  15  10       56.85       66.24      7.70 o 
   4  15  10       88.51       94.20     11.56 o 
   5  15  10       71.09       57.08      9.97 o 
  -4  16  10      191.86      179.18      9.60 o 
  -3  16  10       92.13       87.28      6.93 o 
  -2  16  10       97.32      108.14      5.50 o 
  -1  16  10      333.61      310.11     10.86 o 
   0  16  10      123.34      134.83      7.21 o 
   1  16  10      325.45      299.71      9.79 o 
   2  16  10       97.17       83.64     18.13 o 
   3  16  10       80.20      108.74      9.88 o 
   4  16  10      191.82      194.80     13.80 o 
  -4  17  10       24.78       36.35     11.32 o 
  -3  17  10       24.59       19.12      8.11 o 
  -2  17  10       52.42       51.57      6.74 o 
  -1  17  10      343.15      374.64     11.44 o 
   0  17  10       15.85       39.49      7.54 o 
   1  17  10      330.79      337.67     13.48 o 
   2  17  10       54.91       52.69     11.20 o 
   3  17  10       23.05       17.44      9.66 o 
   4  17  10       21.08       20.54      9.51 o 
  -3  18  10      398.86      391.76     14.40 o 
  -2  18  10       10.63       15.30      6.39 o 
  -1  18  10      226.96      245.93     25.31 o 
   0  18  10      264.55      273.73     11.38 o 
   1  18  10      221.68      191.69     14.84 o 
   2  18  10        9.59        8.14     10.38 o 
   3  18  10      402.80      359.22     18.80 o 
  -2  19  10        1.29       12.22      9.91 o 
  -1  19  10       24.17       29.36      6.52 o 
   0  19  10      722.22      791.66     19.65 o 
   1  19  10       30.40       39.76      8.70 o 
   2  19  10        0.99      -13.88     13.88 o 
  -1  20  10      154.10      136.76      9.14 o 
   0  20  10       46.05       62.06     16.55 o 
   1  20  10      159.10      168.64     29.97 o 
   1   0  11     3744.14     3837.37     34.36 o 
   2   0  11     1022.97     1046.01     11.49 o 
   3   0  11      244.54      235.35      4.24 o 
   4   0  11      786.06      733.87     10.25 o 
   5   0  11      337.57      385.94     11.25 o 
   6   0  11       36.99       17.98      6.54 o 
   7   0  11      287.98      333.59     16.88 o 
  -7   1  11       40.96       20.65      8.79 o 
  -6   1  11      369.82      394.13     14.59 o 
  -5   1  11      858.66      904.66     17.82 o 
  -4   1  11     1334.77     1353.08     16.82 o 
  -3   1  11      125.02      110.29      3.53 o 
  -2   1  11      759.80      784.64      8.99 o 
  -1   1  11     1551.63     1580.10     16.88 o 
   0   1  11      324.22      287.49      5.04 o 
   1   1  11     1551.54     1573.75     15.56 o 
   2   1  11      762.80      777.48      9.60 o 
   3   1  11      122.24      117.56      2.86 o 
   4   1  11     1312.17     1366.95     18.00 o 
   5   1  11      842.17      846.80     18.59 o 
   6   1  11      371.35      366.18     16.98 o 
   7   1  11       35.71       31.42      9.44 o 
  -7   2  11       92.16       63.19     10.92 o 
  -6   2  11      220.95      210.63     11.87 o 
  -5   2  11      142.99      142.79      6.64 o 
  -4   2  11      578.92      553.27     14.44 o 
  -3   2  11     1036.60     1083.58     12.85 o 
  -2   2  11      125.95      116.47      4.32 o 
  -1   2  11     3001.04     2825.62     24.28 o 
   0   2  11     2708.77     2492.24     21.59 o 
   1   2  11     2982.34     2774.38     36.24 o 
   2   2  11      133.53      135.41      6.02 o 
   3   2  11      992.44     1053.17     14.72 o 
   4   2  11      573.88      555.46     12.10 o 
   5   2  11      148.14      154.85      7.47 o 
   6   2  11      231.87      219.40      8.58 o 
   7   2  11       89.67       76.93     12.07 o 
  -7   3  11       62.21       66.51     10.48 o 
  -6   3  11      462.06      517.67     15.90 o 
  -5   3  11      188.68      192.18     10.01 o 
  -4   3  11      585.64      536.33      9.23 o 
  -3   3  11     1126.23     1103.70     16.09 o 
  -2   3  11      310.19      327.78      5.10 o 
  -1   3  11      538.76      488.36      5.07 o 
   0   3  11       31.07       19.23      1.18 o 
   1   3  11      519.21      466.67      6.74 o 
   2   3  11      283.72      306.21      4.99 o 
   3   3  11     1120.40     1113.78     29.45 o 
   4   3  11      565.19      532.09     11.13 o 
   5   3  11      203.29      200.11     11.97 o 
   6   3  11      476.47      512.62     14.13 o 
   7   3  11       58.94       51.84     13.07 o 
  -7   4  11       52.55       44.38     15.18 o 
  -6   4  11        5.08       -4.36      6.51 o 
  -5   4  11      662.90      621.50     17.49 o 
  -4   4  11      124.38      144.38      4.95 o 
  -3   4  11      168.25      170.28      3.39 o 
  -2   4  11     2147.87     2101.46     20.74 o 
  -1   4  11      448.63      471.70      6.39 o 
   0   4  11      177.00      168.06      2.32 o 
   1   4  11      389.82      415.71     11.06 o 
   2   4  11     2249.81     2215.12     31.83 o 
   3   4  11      172.53      176.47     13.00 o 
   4   4  11      116.85      130.09      4.84 o 
   5   4  11      671.34      624.16     14.14 o 
   6   4  11        4.24       15.53     11.03 o 
   7   4  11       49.16       50.77     16.54 o 
  -7   5  11       37.07       34.68      8.37 o 
  -6   5  11       15.94       12.40      8.26 o 
  -5   5  11      564.71      554.18     12.90 o 
  -4   5  11      737.44      736.16     12.78 o 
  -3   5  11      320.70      327.43      5.38 o 
  -2   5  11     2855.52     2791.50     27.17 o 
  -1   5  11     1037.32     1073.81      9.70 o 
   0   5  11      946.83      967.38     10.23 o 
   1   5  11     1112.34     1129.20     12.99 o 
   2   5  11     2944.56     2862.38     33.07 o 
   3   5  11      321.49      309.98      7.93 o 
   4   5  11      710.29      706.69     14.10 o 
   5   5  11      572.92      586.65     13.83 o 
   6   5  11       14.90       10.17      6.09 o 
   7   5  11       37.14       35.00     16.11 o 
  -6   6  11        5.34       10.45      7.65 o 
  -5   6  11      221.26      215.77      8.13 o 
  -4   6  11      343.58      338.00      8.00 o 
  -3   6  11      138.28      130.64      4.97 o 
  -2   6  11     3882.96     3930.87     38.73 o 
  -1   6  11     5714.26     5636.97     57.43 o 
   0   6  11      897.67      915.20      9.75 o 
   1   6  11     5728.09     5647.75     57.37 o 
   2   6  11     3906.20     3953.26     44.65 o 
   3   6  11      119.55      108.39      7.60 o 
   4   6  11      331.24      331.76      9.04 o 
   5   6  11      220.76      224.98     10.73 o 
   6   6  11        4.94       -0.46      8.55 o 
  -6   7  11      158.49      156.58     10.76 o 
  -5   7  11      475.30      486.90     12.64 o 
  -4   7  11       31.35       28.32      3.19 o 
  -3   7  11       77.00       98.93      5.23 o 
  -2   7  11     1330.47     1378.80     16.76 o 
  -1   7  11      148.65      168.51      4.42 o 
   0   7  11       16.49       30.67      3.18 o 
   1   7  11      148.33      164.42      5.69 o 
   2   7  11     1310.25     1378.22     19.92 o 
   3   7  11       71.93       88.19      6.03 o 
   4   7  11       31.74       25.19      3.79 o 
   5   7  11      495.70      504.36     12.63 o 
   6   7  11      161.12      155.01     18.65 o 
  -6   8  11       81.00       68.35      9.25 o 
  -5   8  11      194.28      223.13     14.56 o 
  -4   8  11      212.86      207.38      6.13 o 
  -3   8  11       21.84       21.81      2.21 o 
  -2   8  11       22.52       19.09      1.70 o 
  -1   8  11      457.53      454.78      6.38 o 
   0   8  11      610.37      608.84      8.26 o 
   1   8  11      486.51      468.65      6.38 o 
   2   8  11       14.78       10.25      2.17 o 
   3   8  11       21.66       19.94      3.63 o 
   4   8  11      212.17      209.45      7.51 o 
   5   8  11      197.70      222.41     20.54 o 
   6   8  11       78.22       77.40     16.69 o 
  -6   9  11       72.49       71.07      9.83 o 
  -5   9  11      120.62      115.76      9.55 o 
  -4   9  11      788.77      791.79     15.05 o 
  -3   9  11      387.84      379.77      7.26 o 
  -2   9  11     2047.89     2104.22     25.11 o 
  -1   9  11     1650.10     1590.85     17.63 o 
   0   9  11     1175.59     1169.63     14.71 o 
   1   9  11     1605.17     1534.04     18.84 o 
   2   9  11     2049.01     2099.98     28.55 o 
   3   9  11      381.22      357.73      9.26 o 
   4   9  11      818.42      826.22     20.21 o 
   5   9  11      119.31      125.11      9.75 o 
   6   9  11       72.12       83.94     23.42 o 
  -6  10  11       33.06       27.23      8.74 o 
  -5  10  11       44.78       45.47      6.44 o 
  -4  10  11      336.16      352.43      9.88 o 
  -3  10  11     1296.62     1250.91     18.12 o 
  -2  10  11     1385.45     1419.56     16.82 o 
  -1  10  11      375.50      393.75      6.86 o 
   0  10  11      373.89      353.98      7.07 o 
   1  10  11      358.66      365.60      8.01 o 
   2  10  11     1371.37     1408.62     20.91 o 
   3  10  11     1252.23     1238.29     34.90 o 
   4  10  11      312.62      332.01     12.97 o 
   5  10  11       46.09       35.51     11.25 o 
   6  10  11       29.20       20.28      9.57 o 
  -6  11  11      180.70      191.15     27.06 o 
  -5  11  11        8.04        3.86      5.14 o 
  -4  11  11      505.50      496.95     11.33 o 
  -3  11  11      709.81      722.00     12.49 o 
  -2  11  11      236.76      232.88      7.92 o 
  -1  11  11      294.52      296.30      6.01 o 
   0  11  11     1463.75     1545.41     19.82 o 
   1  11  11      304.08      297.05      6.92 o 
   2  11  11      227.58      221.21      5.71 o 
   3  11  11      678.70      702.92     39.33 o 
   4  11  11      523.18      525.18     13.06 o 
   5  11  11        7.67       17.51      8.34 o 
   6  11  11      179.94      147.61     13.52 o 
  -5  12  11       89.35      100.16      8.03 o 
  -4  12  11      128.90      104.88      6.80 o 
  -3  12  11      117.49       98.27      4.65 o 
  -2  12  11      483.16      430.35      9.33 o 
  -1  12  11     1047.67     1036.60     17.81 o 
   0  12  11      547.95      568.95     19.30 o 
   1  12  11     1060.06     1034.61     23.40 o 
   2  12  11      474.56      433.40      8.77 o 
   3  12  11      107.86       91.75      6.19 o 
   4  12  11      124.85      104.47      7.53 o 
   5  12  11       92.69      102.45     19.01 o 
  -5  13  11       19.39       31.28      7.07 o 
  -4  13  11      378.12      359.22     11.81 o 
  -3  13  11      321.09      304.17      8.70 o 
  -2  13  11       72.02       62.66      4.22 o 
  -1  13  11      326.51      314.44     15.77 o 
   0  13  11     1093.13     1109.81     17.23 o 
   1  13  11      318.26      312.32      7.40 o 
   2  13  11       65.45       60.46      4.07 o 
   3  13  11      334.91      309.92     36.94 o 
   4  13  11      377.11      364.17     19.71 o 
   5  13  11       17.27       18.44      9.29 o 
  -5  14  11        6.79        5.09      9.52 o 
  -4  14  11        3.31       11.74      5.41 o 
  -3  14  11      258.42      257.13      8.53 o 
  -2  14  11      171.10      149.82      8.77 o 
  -1  14  11       75.12       77.12      6.20 o 
   0  14  11      551.62      534.86     12.30 o 
   1  14  11       78.43       73.60      8.77 o 
   2  14  11      183.75      151.61     25.16 o 
   3  14  11      255.94      259.30     11.31 o 
   4  14  11        4.33       11.79      9.55 o 
   5  14  11        7.74       -1.52      8.99 o 
  -4  15  11       36.38       40.41      7.85 o 
  -3  15  11      129.03      123.50     10.34 o 
  -2  15  11      112.27      110.15      9.75 o 
  -1  15  11      486.61      489.51     10.19 o 
   0  15  11      104.05       80.69      5.89 o 
   1  15  11      467.61      476.77     16.42 o 
   2  15  11      114.71      112.70      7.04 o 
   3  15  11      139.58      148.04      9.98 o 
   4  15  11       41.47       40.65     11.71 o 
  -4  16  11      135.92      120.59     10.07 o 
  -3  16  11      267.16      298.33     16.94 o 
  -2  16  11      160.81      164.71     10.47 o 
  -1  16  11       40.66       34.97      4.51 o 
   0  16  11       61.71       72.38      7.79 o 
   1  16  11       38.21       35.93      7.09 o 
   2  16  11      153.85      157.86     13.81 o 
   3  16  11      260.74      292.30     35.13 o 
   4  16  11      132.13      141.17     16.42 o 
  -4  17  11       66.95       53.44     10.87 o 
  -3  17  11        9.20        6.05      6.17 o 
  -2  17  11      444.40      434.85     15.11 o 
  -1  17  11      181.06      186.80     12.04 o 
   0  17  11       96.24       79.44      8.40 o 
   1  17  11      177.69      190.51      9.57 o 
   2  17  11      455.35      477.23     22.91 o 
   3  17  11        8.57        8.43     12.35 o 
   4  17  11       66.50       69.79     10.59 o 
  -3  18  11       37.31       44.94     11.54 o 
  -2  18  11       84.70       70.12      8.48 o 
  -1  18  11      579.60      579.65     16.24 o 
   0  18  11      195.63      217.95      9.26 o 
   1  18  11      581.23      659.35     22.23 o 
   2  18  11       78.17       61.29     12.52 o 
   3  18  11       40.23       47.03     36.03 o 
  -2  19  11      115.60      117.01      9.38 o 
  -1  19  11       17.84       26.25      6.83 o 
   0  19  11       17.28       23.59      6.61 o 
   1  19  11       17.74       18.24      8.47 o 
   2  19  11      106.80      129.02     34.22 o 
  -1  20  11       55.12       57.47      9.44 o 
   0  20  11      295.88      278.23     12.46 o 
   1  20  11       59.25       37.48     11.77 o 
   0   0  12       23.32       71.82     19.49 o 
   1   0  12      178.94      140.08      2.55 o 
   2   0  12     1260.68     1246.03     17.42 o 
   3   0  12      666.47      781.37     10.86 o 
   4   0  12      768.52      780.50     13.35 o 
   5   0  12       61.06       77.29      6.31 o 
   6   0  12      482.82      460.57     21.20 o 
   7   0  12      197.25      198.45     17.61 o 
  -7   1  12       10.19        0.28      9.42 o 
  -6   1  12      440.79      447.75     14.32 o 
  -5   1  12      648.38      661.67     17.76 o 
  -4   1  12      700.65      699.81     10.23 o 
  -3   1  12      465.87      487.49      8.06 o 
  -2   1  12     2780.18     2895.41     30.47 o 
  -1   1  12     5234.13     5244.24     44.54 o 
   0   1  12      634.29      687.00      8.06 o 
   1   1  12     5177.70     5153.87     52.47 o 
   2   1  12     2767.58     2868.00     30.20 o 
   3   1  12      435.13      458.47     10.73 o 
   4   1  12      700.13      706.58     19.63 o 
   5   1  12      679.58      680.10     15.53 o 
   6   1  12      452.56      483.38     16.18 o 
   7   1  12        9.64       -6.78      9.21 o 
  -7   2  12       56.89       65.79      9.29 o 
  -6   2  12      143.26      141.49      9.28 o 
  -5   2  12       81.19       67.17      6.54 o 
  -4   2  12      990.01      954.82     32.06 o 
  -3   2  12      933.91      900.90     10.99 o 
  -2   2  12      602.66      509.74     10.40 o 
  -1   2  12     4199.29     4295.71     35.90 o 
   0   2  12        1.39       11.05      1.06 o 
   1   2  12     4115.21     4221.29     39.04 o 
   2   2  12      618.20      538.54      8.50 o 
   3   2  12      875.50      869.31     11.41 o 
   4   2  12      997.78      974.74     17.12 o 
   5   2  12       74.80       74.72     10.07 o 
   6   2  12      162.10      139.06     10.01 o 
   7   2  12       54.67       42.81     14.96 o 
  -7   3  12       36.61       16.38      9.24 o 
  -6   3  12       12.86       28.13      6.79 o 
  -5   3  12       78.22       67.33      6.26 o 
  -4   3  12      320.42      296.10      9.94 o 
  -3   3  12      809.50      778.15     10.19 o 
  -2   3  12     2473.12     2553.54     31.47 o 
  -1   3  12      966.87      918.33     10.53 o 
   0   3  12     7842.44     8498.84     69.66 o 
   1   3  12      983.94      930.41      9.19 o 
   2   3  12     2514.51     2602.84     35.94 o 
   3   3  12      783.35      753.56     22.28 o 
   4   3  12      334.36      304.62     14.12 o 
   5   3  12       67.15       49.72      4.89 o 
   6   3  12       14.60        9.19      5.46 o 
   7   3  12       32.92       14.56     11.31 o 
  -7   4  12      212.75      206.93     18.91 o 
  -6   4  12       73.18       72.60      8.12 o 
  -5   4  12      128.13      102.36      7.86 o 
  -4   4  12     1119.37     1133.43     18.19 o 
  -3   4  12      930.72      964.12     12.80 o 
  -2   4  12      194.05      194.85      6.36 o 
  -1   4  12      520.10      524.31      5.77 o 
   0   4  12        3.42       13.75      2.29 o 
   1   4  12      495.90      495.94      8.64 o 
   2   4  12      197.70      205.31      5.43 o 
   3   4  12      936.67      946.15     32.43 o 
   4   4  12     1150.43     1142.28     20.39 o 
   5   4  12      117.34       95.42      6.44 o 
   6   4  12       72.41       58.32      8.41 o 
   7   4  12      203.74      210.19     46.23 o 
  -7   5  12      107.08      114.35     14.72 o 
  -6   5  12      161.40      193.80     13.15 o 
  -5   5  12      614.55      550.93     13.96 o 
  -4   5  12      586.10      571.75     19.04 o 
  -3   5  12     1956.23     1972.98     22.26 o 
  -2   5  12       16.65       38.51      1.50 o 
  -1   5  12     5974.07     5597.70     50.02 o 
   0   5  12     3895.23     4018.65     34.23 o 
   1   5  12     6013.69     5678.84     57.81 o 
   2   5  12       15.87       33.84      1.96 o 
   3   5  12     1967.56     1965.69     27.90 o 
   4   5  12      566.11      544.24     10.85 o 
   5   5  12      600.59      575.82     12.62 o 
   6   5  12      158.51      168.61      8.81 o 
   7   5  12       99.73       95.01     24.02 o 
  -6   6  12      108.89      105.12     12.04 o 
  -5   6  12      140.31      119.41      6.60 o 
  -4   6  12      618.22      658.07     12.83 o 
  -3   6  12     2038.83     2122.24     25.29 o 
  -2   6  12       32.02       31.54      1.56 o 
  -1   6  12     1921.49     1960.46     29.77 o 
   0   6  12     8150.02     8129.80     72.33 o 
   1   6  12     1952.27     2038.85     22.23 o 
   2   6  12       29.51       31.12      2.37 o 
   3   6  12     2044.38     2157.31     35.09 o 
   4   6  12      600.68      640.45     12.81 o 
   5   6  12      140.83      125.27      5.94 o 
   6   6  12      113.11      144.00     11.62 o 
  -6   7  12       80.50       73.15      9.22 o 
  -5   7  12      399.65      381.17     10.71 o 
  -4   7  12      290.37      284.43      8.38 o 
  -3   7  12      941.50      962.46     12.82 o 
  -2   7  12      353.05      355.25      6.41 o 
  -1   7  12      216.42      216.96      5.39 o 
   0   7  12     3788.10     3677.36     35.95 o 
   1   7  12      233.39      235.23      3.94 o 
   2   7  12      362.28      367.07      7.46 o 
   3   7  12      903.97      914.42     16.62 o 
   4   7  12      259.02      262.79      8.74 o 
   5   7  12      392.53      364.91     10.74 o 
   6   7  12       86.49       72.42      7.80 o 
  -6   8  12        7.70       25.41      8.02 o 
  -5   8  12       87.34       88.75      6.65 o 
  -4   8  12     1302.94     1318.02     23.88 o 
  -3   8  12      252.88      219.14      4.69 o 
  -2   8  12      263.65      275.95      6.48 o 
  -1   8  12       90.03       95.65      3.01 o 
   0   8  12      175.43      171.08      3.66 o 
   1   8  12       67.01       68.64      2.34 o 
   2   8  12      298.28      299.36     18.11 o 
   3   8  12      261.04      233.88     10.47 o 
   4   8  12     1324.38     1322.68     31.99 o 
   5   8  12       94.00      101.46      9.10 o 
   6   8  12        6.02       -1.17      8.51 o 
  -6   9  12       17.23       26.18      8.97 o 
  -5   9  12        8.47       -1.74      5.50 o 
  -4   9  12      151.88      166.35      6.74 o 
  -3   9  12      467.53      472.18     13.31 o 
  -2   9  12      627.63      601.59      8.34 o 
  -1   9  12      442.15      420.31      6.48 o 
   0   9  12      458.25      507.09      7.67 o 
   1   9  12      425.29      406.20      9.51 o 
   2   9  12      670.56      633.53      9.53 o 
   3   9  12      469.22      487.71     12.40 o 
   4   9  12      142.48      150.11      7.81 o 
   5   9  12        5.52       -1.31      6.93 o 
   6   9  12       18.57       35.93     11.97 o 
  -6  10  12       61.71       50.16     14.81 o 
  -5  10  12      176.98      163.57      9.27 o 
  -4  10  12      143.95      134.59      6.22 o 
  -3  10  12      135.01      148.06      5.87 o 
  -2  10  12     1330.13     1311.81     16.08 o 
  -1  10  12      588.62      579.93      8.57 o 
   0  10  12      150.62      142.86      7.07 o 
   1  10  12      606.25      614.71      8.39 o 
   2  10  12     1344.88     1357.02     18.70 o 
   3  10  12      131.23      145.54     12.46 o 
   4  10  12      148.16      157.00      8.75 o 
   5  10  12      180.22      181.68     11.42 o 
   6  10  12       61.26       45.62     10.68 o 
  -6  11  12        3.64        1.62     11.48 o 
  -5  11  12      157.32      179.26     16.88 o 
  -4  11  12      326.25      314.40      9.22 o 
  -3  11  12      310.29      296.12      7.18 o 
  -2  11  12      397.63      384.81      7.93 o 
  -1  11  12      250.61      275.50      5.81 o 
   0  11  12       20.47       25.15      2.81 o 
   1  11  12      262.02      283.90      7.37 o 
   2  11  12      401.15      404.34      8.44 o 
   3  11  12      289.70      272.86      9.64 o 
   4  11  12      314.95      338.67     10.84 o 
   5  11  12      169.18      181.99     11.40 o 
   6  11  12        5.03        7.12     14.01 o 
  -5  12  12      430.39      435.92     19.31 o 
  -4  12  12      133.54      130.45      8.24 o 
  -3  12  12      188.78      173.83      6.10 o 
  -2  12  12      917.82      920.03     13.83 o 
  -1  12  12     1251.73     1233.17     17.67 o 
   0  12  12        7.39       12.20      2.09 o 
   1  12  12     1301.08     1256.86     23.88 o 
   2  12  12      972.24      980.07     15.99 o 
   3  12  12      184.14      159.24      7.99 o 
   4  12  12      123.85      131.23      8.40 o 
   5  12  12      429.78      433.67     15.77 o 
  -5  13  12      313.60      306.30     17.18 o 
  -4  13  12       56.20       59.56      8.17 o 
  -3  13  12        9.50        6.81      4.05 o 
  -2  13  12      670.43      653.12     11.61 o 
  -1  13  12     1256.28     1227.09     19.40 o 
   0  13  12      607.08      577.00     13.30 o 
   1  13  12     1248.72     1214.29     18.04 o 
   2  13  12      690.77      668.83     12.25 o 
   3  13  12       11.30        4.10     15.18 o 
   4  13  12       58.71       71.00     10.86 o 
   5  13  12      316.89      322.63     16.94 o 
  -5  14  12       44.81       44.62     12.82 o 
  -4  14  12      623.49      631.34     18.40 o 
  -3  14  12       32.01       42.38      5.56 o 
  -2  14  12     1183.92     1222.30     19.25 o 
  -1  14  12     1459.50     1459.50     21.52 o 
   0  14  12       49.85       45.67      5.17 o 
   1  14  12     1471.38     1477.56     20.22 o 
   2  14  12     1165.27     1176.96     49.63 o 
   3  14  12       41.02       45.80      8.10 o 
   4  14  12      609.52      640.98     22.63 o 
   5  14  12       46.58       53.46     19.77 o 
  -4  15  12        1.95        1.01      7.39 o 
  -3  15  12      220.83      250.02      9.75 o 
  -2  15  12       55.76       60.78      7.73 o 
  -1  15  12       60.03       73.76      5.30 o 
   0  15  12       15.01       14.73      4.13 o 
   1  15  12       62.28       52.50      4.28 o 
   2  15  12       51.94       79.51      7.87 o 
   3  15  12      216.42      239.96     13.04 o 
   4  15  12        1.46       11.02     11.12 o 
  -4  16  12        4.89        5.76      7.12 o 
  -3  16  12       57.81       46.60      5.89 o 
  -2  16  12       66.53       83.96      9.16 o 
  -1  16  12       87.16       75.68      5.30 o 
   0  16  12      109.97      110.77      8.90 o 
   1  16  12       95.87       85.86      7.26 o 
   2  16  12       71.18       92.31     11.05 o 
   3  16  12       55.11       57.10      8.67 o 
   4  16  12        5.47        2.22      8.75 o 
  -3  17  12       29.63       40.90      8.14 o 
  -2  17  12       48.50       49.15      6.10 o 
  -1  17  12      133.37      128.56     20.15 o 
   0  17  12       86.86      108.22     10.34 o 
   1  17  12      138.30      117.41     12.30 o 
   2  17  12       47.09       56.40      9.74 o 
   3  17  12       27.82       45.98     10.61 o 
  -3  18  12       94.59       89.41      8.69 o 
  -2  18  12       68.83       59.76      7.37 o 
  -1  18  12      156.86      198.05     14.13 o 
   0  18  12      759.02      828.16     19.37 o 
   1  18  12      164.91      189.42     10.60 o 
   2  18  12       68.99      105.87     38.07 o 
   3  18  12      101.61       94.83     13.25 o 
  -2  19  12       61.97       85.05     17.14 o 
  -1  19  12       95.14       90.38     11.71 o 
   0  19  12      228.49      278.11     13.48 o 
   1  19  12       93.26       94.47     21.31 o 
   2  19  12       65.04       95.75     14.65 o 
  -1  20  12      156.98      158.82     10.29 o 
   0  20  12      166.73      158.02     10.06 o 
   1  20  12      145.52      120.90     13.55 o 
   1   0  13     4425.42     4595.91     38.25 o 
   2   0  13     1703.94     1800.56     22.60 o 
   3   0  13      194.96      234.41      6.93 o 
   4   0  13     1194.20     1191.21     28.39 o 
   5   0  13        1.34        6.43      4.23 o 
   6   0  13       45.10       60.77      9.22 o 
   7   0  13      468.26      544.84     35.57 o 
  -7   1  13       44.00       42.76      7.92 o 
  -6   1  13      248.41      243.64     13.94 o 
  -5   1  13      229.65      212.91     10.82 o 
  -4   1  13      615.60      617.83      9.29 o 
  -3   1  13      264.83      251.52      4.59 o 
  -2   1  13      959.77      967.56     10.09 o 
  -1   1  13     2446.04     2647.52     21.74 o 
   0   1  13     3442.69     3349.86     32.38 o 
   1   1  13     2389.12     2562.52     24.61 o 
   2   1  13      974.48      974.03     12.24 o 
   3   1  13      282.80      276.48      4.47 o 
   4   1  13      618.03      629.55      9.04 o 
   5   1  13      223.63      214.92      8.70 o 
   6   1  13      248.61      251.44     11.13 o 
   7   1  13       45.34       57.10      8.43 o 
  -7   2  13      124.47      117.39     24.14 o 
  -6   2  13       41.19       35.05     11.56 o 
  -5   2  13       37.43       41.51      6.16 o 
  -4   2  13     1664.39     1582.27     37.17 o 
  -3   2  13      464.64      455.48      9.22 o 
  -2   2  13      172.01      226.83      3.52 o 
  -1   2  13     3713.81     3820.94     37.85 o 
   0   2  13     5631.18     5838.16     50.31 o 
   1   2  13     3732.60     3884.55     38.17 o 
   2   2  13      158.63      200.63      4.10 o 
   3   2  13      484.41      498.14      8.45 o 
   4   2  13     1684.06     1635.33     29.92 o 
   5   2  13       34.32       39.94      5.53 o 
   6   2  13       39.63       34.41      8.83 o 
   7   2  13      121.53      118.23     14.72 o 
  -7   3  13       37.97       41.72     10.54 o 
  -6   3  13      174.41      167.20      9.79 o 
  -5   3  13      215.85      225.11     10.22 o 
  -4   3  13      311.90      312.97      7.33 o 
  -3   3  13      680.58      649.60     12.23 o 
  -2   3  13      571.85      599.09      7.31 o 
  -1   3  13       88.14       62.22      1.77 o 
   0   3  13     1882.60     1978.01     18.23 o 
   1   3  13      113.49       81.00      3.60 o 
   2   3  13      530.40      562.96      9.72 o 
   3   3  13      656.05      649.38     22.15 o 
   4   3  13      328.57      331.48      8.72 o 
   5   3  13      233.04      220.42      8.86 o 
   6   3  13      184.69      181.99      8.20 o 
   7   3  13       37.16        9.07     27.65 o 
  -7   4  13        0.12        7.67      8.79 o 
  -6   4  13        7.64       10.29      7.23 o 
  -5   4  13      310.41      333.62     19.17 o 
  -4   4  13     1329.36     1326.21     19.50 o 
  -3   4  13     1137.33     1113.03     12.32 o 
  -2   4  13     1374.27     1424.62     18.97 o 
  -1   4  13     1418.97     1539.14     15.57 o 
   0   4  13      805.41      757.57      8.04 o 
   1   4  13     1366.78     1486.86     21.59 o 
   2   4  13     1260.44     1294.42     36.90 o 
   3   4  13     1131.65     1101.08     20.26 o 
   4   4  13     1327.36     1315.95     25.00 o 
   5   4  13      313.48      315.01      9.66 o 
   6   4  13        7.25        2.21      5.87 o 
   7   4  13        0.26      -29.23     29.23 o 
  -6   5  13      153.73      155.28     11.25 o 
  -5   5  13      516.60      544.69     14.29 o 
  -4   5  13       76.67       88.01      3.69 o 
  -3   5  13      616.20      593.84      8.44 o 
  -2   5  13     3407.81     3455.69     34.74 o 
  -1   5  13     3526.81     3764.57     37.94 o 
   0   5  13     2911.96     2910.88     25.55 o 
   1   5  13     3640.67     3886.85     38.91 o 
   2   5  13     3532.45     3593.81     46.49 o 
   3   5  13      608.35      577.98     11.94 o 
   4   5  13       82.99       79.96      4.67 o 
   5   5  13      519.56      536.97     11.22 o 
   6   5  13      145.82      151.73     12.19 o 
  -6   6  13      273.08      285.91     14.33 o 
  -5   6  13      222.12      222.03      8.11 o 
  -4   6  13      252.08      252.80      7.55 o 
  -3   6  13      146.22      138.78      4.03 o 
  -2   6  13     1990.29     2056.22     21.60 o 
  -1   6  13     2751.01     2603.63     29.61 o 
   0   6  13      318.29      331.20      4.13 o 
   1   6  13     2745.18     2624.67     28.43 o 
   2   6  13     2024.88     2092.45     24.96 o 
   3   6  13      132.29      121.82      4.66 o 
   4   6  13      236.88      245.67      7.26 o 
   5   6  13      219.77      206.71      7.99 o 
   6   6  13      269.55      249.46     13.27 o 
  -6   7  13       57.73       62.19      9.01 o 
  -5   7  13      201.55      208.28      7.86 o 
  -4   7  13      359.34      345.85      9.78 o 
  -3   7  13       96.36       95.84      3.01 o 
  -2   7  13      823.74      814.00      9.92 o 
  -1   7  13      776.90      756.37     11.78 o 
   0   7  13      575.11      545.06      7.49 o 
   1   7  13      783.67      775.89     11.16 o 
   2   7  13      767.95      760.31     11.48 o 
   3   7  13       90.31       87.03     12.29 o 
   4   7  13      360.26      336.64      9.61 o 
   5   7  13      209.84      215.72     18.38 o 
   6   7  13       50.87       47.86      7.49 o 
  -6   8  13       16.27       12.73      9.65 o 
  -5   8  13      171.91      140.76      7.79 o 
  -4   8  13      600.84      592.40     11.49 o 
  -3   8  13      172.67      185.27      4.71 o 
  -2   8  13       75.03       73.73      3.07 o 
  -1   8  13      549.93      546.12      7.52 o 
   0   8  13      888.55      923.14     11.80 o 
   1   8  13      519.11      529.15      6.96 o 
   2   8  13       82.29       80.93     12.88 o 
   3   8  13      163.74      181.14      6.11 o 
   4   8  13      628.68      607.73     14.65 o 
   5   8  13      184.52      185.28      9.29 o 
   6   8  13       16.30       30.12     14.16 o 
  -6   9  13       42.12       27.44      9.38 o 
  -5   9  13      718.10      747.07     17.11 o 
  -4   9  13      583.15      608.95     12.77 o 
  -3   9  13      712.79      734.70     11.43 o 
  -2   9  13      285.10      258.10      4.80 o 
  -1   9  13     2218.80     2146.53     23.26 o 
   0   9  13       28.90       33.28      2.49 o 
   1   9  13     2209.35     2143.97     23.03 o 
   2   9  13      293.30      270.13      6.51 o 
   3   9  13      714.50      722.93     19.76 o 
   4   9  13      595.23      626.61     34.24 o 
   5   9  13      735.45      747.15     24.10 o 
   6   9  13       42.32       33.93     13.66 o 
  -6  10  13       19.72       32.90     13.13 o 
  -5  10  13        1.30       -1.18     17.27 o 
  -4  10  13      337.35      310.45      9.70 o 
  -3  10  13      408.79      365.09     10.21 o 
  -2  10  13      464.59      494.58     10.60 o 
  -1  10  13      702.16      717.26     10.46 o 
   0  10  13      215.14      207.12      6.30 o 
   1  10  13      679.16      690.94      9.78 o 
   2  10  13      473.69      497.61      8.83 o 
   3  10  13      408.36      389.13     13.00 o 
   4  10  13      350.51      340.82     11.21 o 
   5  10  13        1.38        7.37      7.85 o 
   6  10  13       20.80       16.36     13.58 o 
  -6  11  13       98.45       94.11     15.59 o 
  -5  11  13       84.44       67.38     18.91 o 
  -4  11  13      291.15      291.10      9.16 o 
  -3  11  13     1147.67     1121.26     20.10 o 
  -2  11  13      105.78       96.26      4.58 o 
  -1  11  13      821.97      849.84     13.32 o 
   0  11  13      761.30      808.46     13.41 o 
   1  11  13      813.26      841.61     12.77 o 
   2  11  13      108.17      108.68      4.48 o 
   3  11  13     1135.29     1129.06     26.06 o 
   4  11  13      308.34      291.71      9.36 o 
   5  11  13       86.24       73.44      8.80 o 
   6  11  13      100.79       81.10     18.26 o 
  -5  12  13        8.72       13.54     11.84 o 
  -4  12  13      335.31      369.15     10.19 o 
  -3  12  13      124.87      108.42      5.64 o 
  -2  12  13      170.00      185.23      5.30 o 
  -1  12  13       41.98       57.16      3.90 o 
   0  12  13       18.82       17.04      3.22 o 
   1  12  13       34.66       38.12      3.31 o 
   2  12  13      172.76      179.27      6.87 o 
   3  12  13      116.41      118.39      6.84 o 
   4  12  13      319.34      333.58     11.17 o 
   5  12  13        8.39       20.95     22.05 o 
  -5  13  13       36.40       40.12     10.36 o 
  -4  13  13      425.10      443.04     18.97 o 
  -3  13  13       87.27       89.78      8.57 o 
  -2  13  13      117.67       96.27     11.65 o 
  -1  13  13      831.91      847.48     14.91 o 
   0  13  13       88.81       98.32      5.73 o 
   1  13  13      829.20      846.69     13.38 o 
   2  13  13      122.09      101.74      8.11 o 
   3  13  13       84.39       94.22     33.99 o 
   4  13  13      437.68      446.69     18.32 o 
   5  13  13       36.59       35.22     10.52 o 
  -5  14  13       73.84       30.87     21.98 o 
  -4  14  13       20.91       16.99      6.71 o 
  -3  14  13      379.60      378.33     16.55 o 
  -2  14  13       16.19       19.25      5.04 o 
  -1  14  13      157.32      169.15      6.45 o 
   0  14  13      185.08      165.93     12.82 o 
   1  14  13      160.20      175.75      5.44 o 
   2  14  13       17.74       22.66      4.96 o 
   3  14  13      367.76      371.44     28.78 o 
   4  14  13       19.70       32.30     11.72 o 
   5  14  13       74.31       59.59     12.12 o 
  -4  15  13       76.47       91.44      8.23 o 
  -3  15  13       14.33       18.19      6.35 o 
  -2  15  13       73.05       70.35      5.19 o 
  -1  15  13      457.29      438.68      9.57 o 
   0  15  13        7.33        5.08      4.04 o 
   1  15  13      474.45      464.10      9.83 o 
   2  15  13       72.90       56.35     13.37 o 
   3  15  13        9.68       -2.45      6.71 o 
   4  15  13       79.48       75.26     12.10 o 
  -4  16  13       34.69       52.71      8.90 o 
  -3  16  13       19.34       14.15     15.96 o 
  -2  16  13      665.41      710.10     15.61 o 
  -1  16  13      186.28      190.84      6.95 o 
   0  16  13      270.26      324.52      8.96 o 
   1  16  13      195.25      209.61     13.48 o 
   2  16  13      645.40      672.14     20.11 o 
   3  16  13       19.34       21.54     12.77 o 
   4  16  13       35.06       29.42      8.74 o 
  -3  17  13       98.26      104.99      7.80 o 
  -2  17  13      604.66      624.67     20.75 o 
  -1  17  13      621.57      663.49     15.85 o 
   0  17  13        5.67       13.49      5.43 o 
   1  17  13      607.06      666.46     17.82 o 
   2  17  13      604.07      675.01     42.38 o 
   3  17  13       97.50       97.37     14.16 o 
  -3  18  13      185.55      161.98     10.52 o 
  -2  18  13      353.65      372.08     13.62 o 
  -1  18  13       76.68       56.29      9.22 o 
   0  18  13        9.50       19.04      9.88 o 
   1  18  13       73.86       63.42      8.34 o 
   2  18  13      354.52      365.06     44.93 o 
   3  18  13      184.18      217.36     16.40 o 
  -2  19  13        2.83        5.57      6.56 o 
  -1  19  13        7.24       12.18      7.24 o 
   0  19  13       74.62       89.94      8.64 o 
   1  19  13        9.71      -11.53     11.53 o 
   2  19  13        3.09        5.54     10.49 o 
   0  20  13       46.19       46.35      7.27 o 
   0   0  14      729.90      728.86     43.06 o 
   1   0  14     1014.59     1006.58     12.27 o 
   2   0  14      562.02      548.90      7.20 o 
   3   0  14      207.24      236.71      4.38 o 
   4   0  14     3144.94     3179.19     47.78 o 
   5   0  14       78.54       77.63      6.90 o 
   6   0  14       32.19       17.40      5.83 o 
   7   0  14        5.31        4.10      8.38 o 
  -7   1  14       36.97       24.34      8.53 o 
  -6   1  14      240.49      261.24     11.76 o 
  -5   1  14      211.43      209.78     14.37 o 
  -4   1  14     1114.19     1129.91     42.64 o 
  -3   1  14      204.81      189.30      3.32 o 
  -2   1  14      221.66      212.47      4.28 o 
  -1   1  14     1849.92     1795.93     16.63 o 
   0   1  14      166.21      251.12     14.20 o 
   1   1  14     1788.80     1707.42     21.60 o 
   2   1  14      240.02      223.55      4.71 o 
   3   1  14      191.17      185.02      3.49 o 
   4   1  14     1112.74     1158.49     25.51 o 
   5   1  14      199.04      177.30      8.52 o 
   6   1  14      244.95      259.74     15.64 o 
   7   1  14       36.02       20.69      8.78 o 
  -7   2  14       68.64       90.60     11.18 o 
  -6   2  14      110.40      107.39      7.71 o 
  -5   2  14      335.54      337.40     11.03 o 
  -4   2  14       22.04       31.82      4.45 o 
  -3   2  14      278.54      251.41      4.42 o 
  -2   2  14      865.05      845.43     10.60 o 
  -1   2  14    15857.51    16562.97    190.34 o 
   0   2  14     6203.74     6492.26     64.43 o 
   1   2  14    15885.40    16765.22    272.37 o 
   2   2  14      859.85      837.57     19.79 o 
   3   2  14      293.96      281.48      5.13 o 
   4   2  14       19.18       28.37      5.19 o 
   5   2  14      349.23      360.32     12.61 o 
   6   2  14      107.19       92.81      7.52 o 
   7   2  14       63.54       70.46      9.94 o 
  -7   3  14       39.01       24.95     17.27 o 
  -6   3  14        5.58       -8.34      8.34 o 
  -5   3  14      134.18      158.22      8.80 o 
  -4   3  14      172.46      169.12      6.28 o 
  -3   3  14       28.70       38.58      2.62 o 
  -2   3  14     1370.61     1349.10     14.19 o 
  -1   3  14     1252.69     1235.29     12.20 o 
   0   3  14       79.34       66.77      2.81 o 
   1   3  14     1277.01     1271.99     16.54 o 
   2   3  14     1396.13     1399.99     22.20 o 
   3   3  14       25.24       37.17      2.43 o 
   4   3  14      180.09      174.42      6.90 o 
   5   3  14      143.36      160.44      7.93 o 
   6   3  14        5.79        6.82      5.46 o 
   7   3  14       36.64       24.53     15.29 o 
  -6   4  14       22.66       23.14      8.31 o 
  -5   4  14       99.96      110.62     14.73 o 
  -4   4  14      885.69      914.61     17.09 o 
  -3   4  14      939.50      965.30     13.48 o 
  -2   4  14       60.63       69.81      2.94 o 
  -1   4  14      308.30      284.47      5.17 o 
   0   4  14      223.85      234.11      3.40 o 
   1   4  14      297.65      266.75      4.48 o 
   2   4  14       71.89       77.77      2.32 o 
   3   4  14      957.53      979.44     24.80 o 
   4   4  14      887.92      914.90     21.10 o 
   5   4  14       92.34      116.50     10.66 o 
   6   4  14       21.61        7.48      5.69 o 
  -6   5  14        2.19        3.94      7.34 o 
  -5   5  14       11.91       13.56      7.17 o 
  -4   5  14     1514.80     1604.60     24.85 o 
  -3   5  14      712.55      742.79     16.16 o 
  -2   5  14      889.50      894.49     10.03 o 
  -1   5  14     2261.07     2243.16     21.06 o 
   0   5  14     6746.07     7014.89     63.20 o 
   1   5  14     2272.27     2242.23     23.25 o 
   2   5  14      885.06      908.62     13.05 o 
   3   5  14      746.86      789.62     25.12 o 
   4   5  14     1479.04     1571.51     42.75 o 
   5   5  14       13.58       10.84      4.51 o 
   6   5  14        3.69       -7.58      7.59 o 
  -6   6  14      117.72      141.32     11.34 o 
  -5   6  14       52.29       72.75     11.71 o 
  -4   6  14     1683.83     1780.82     29.64 o 
  -3   6  14      580.25      588.92      8.21 o 
  -2   6  14      534.19      556.08      9.16 o 
  -1   6  14     2213.14     2150.42     20.77 o 
   0   6  14     7895.89     7773.04     72.46 o 
   1   6  14     2177.20     2112.35     25.77 o 
   2   6  14      538.39      579.90      9.66 o 
   3   6  14      590.88      580.98     12.95 o 
   4   6  14     1672.57     1773.34     26.57 o 
   5   6  14       52.92       62.36      6.35 o 
   6   6  14      111.81      102.77      8.34 o 
  -6   7  14       27.31       54.10     12.41 o 
  -5   7  14      149.81      165.11     12.64 o 
  -4   7  14      249.49      242.72      7.71 o 
  -3   7  14     1571.04     1407.40     17.63 o 
  -2   7  14      580.32      593.69      7.29 o 
  -1   7  14     3058.49     3088.55     40.19 o 
   0   7  14     5634.37     5865.82     56.98 o 
   1   7  14     3014.38     3019.89     32.44 o 
   2   7  14      594.08      594.50     10.52 o 
   3   7  14     1609.62     1487.66     50.09 o 
   4   7  14      239.24      244.05      7.26 o 
   5   7  14      150.34      154.57      7.62 o 
   6   7  14       27.05       33.37     13.41 o 
  -6   8  14       44.82       61.64     12.29 o 
  -5   8  14        4.97        4.77      5.97 o 
  -4   8  14      287.91      272.47      7.69 o 
  -3   8  14      183.39      178.47      4.54 o 
  -2   8  14      644.43      635.51      7.97 o 
  -1   8  14      158.39      140.42      3.57 o 
   0   8  14       54.00       46.44      1.98 o 
   1   8  14      123.66      103.81      2.94 o 
   2   8  14      656.22      651.00     11.04 o 
   3   8  14      166.75      167.73      4.95 o 
   4   8  14      293.35      305.68     11.49 o 
   5   8  14        3.88        4.06      5.83 o 
   6   8  14       44.55       25.07     11.12 o 
  -6   9  14        3.25       -4.66      8.07 o 
  -5   9  14      373.81      382.95     15.09 o 
  -4   9  14      367.18      344.12      9.36 o 
  -3   9  14      704.87      707.55     13.02 o 
  -2   9  14      651.61      620.33      8.10 o 
  -1   9  14      490.00      463.88      6.94 o 
   0   9  14      446.52      436.63      9.81 o 
   1   9  14      461.09      438.58      7.26 o 
   2   9  14      677.80      639.73      9.51 o 
   3   9  14      711.29      751.63     23.43 o 
   4   9  14      354.21      358.75     21.42 o 
   5   9  14      367.55      370.49     13.75 o 
   6   9  14        3.08       -8.22     12.27 o 
  -6  10  14       26.91       12.28      8.84 o 
  -5  10  14       43.23       48.05     14.05 o 
  -4  10  14      427.77      403.43     17.08 o 
  -3  10  14      300.86      299.42      7.52 o 
  -2  10  14       97.84       96.30      4.06 o 
  -1  10  14       71.36       70.29      7.79 o 
   0  10  14     1800.61     1819.11     23.74 o 
   1  10  14       74.10       72.48      2.99 o 
   2  10  14      100.59       97.15      4.09 o 
   3  10  14      305.98      308.03     12.54 o 
   4  10  14      429.38      419.84     15.03 o 
   5  10  14       41.70       43.29      8.68 o 
   6  10  14       29.35       35.47     14.55 o 
  -5  11  14       21.08       12.91      7.52 o 
  -4  11  14      160.21      162.78      9.49 o 
  -3  11  14      379.53      403.15     15.83 o 
  -2  11  14       45.78       35.38      6.29 o 
  -1  11  14     2873.52     2940.15     37.62 o 
   0  11  14      222.30      200.42      4.40 o 
   1  11  14     2843.80     2904.12     33.95 o 
   2  11  14       54.08       33.65      3.50 o 
   3  11  14      362.74      379.96     19.95 o 
   4  11  14      158.22      143.73      8.89 o 
   5  11  14       19.82       20.61      9.03 o 
  -5  12  14      302.15      340.53     16.05 o 
  -4  12  14       46.43       42.15      5.39 o 
  -3  12  14       74.96       70.15      8.18 o 
  -2  12  14      566.55      574.26      9.95 o 
  -1  12  14      677.46      663.39     14.13 o 
   0  12  14        2.37        0.54      6.96 o 
   1  12  14      674.72      653.01     11.00 o 
   2  12  14      591.03      611.00     13.82 o 
   3  12  14       69.67       79.55     12.92 o 
   4  12  14       46.99       29.91     14.74 o 
   5  12  14      305.38      339.56     15.64 o 
  -5  13  14      207.76      248.42     48.95 o 
  -4  13  14      141.41      148.30      8.34 o 
  -3  13  14        7.17       11.40      4.54 o 
  -2  13  14      315.20      314.78      7.23 o 
  -1  13  14      380.79      378.56      8.26 o 
   0  13  14        9.72        6.09      4.13 o 
   1  13  14      361.75      372.46      8.63 o 
   2  13  14      326.13      311.80     13.02 o 
   3  13  14        6.44        3.09      5.22 o 
   4  13  14      126.51      158.10     10.50 o 
   5  13  14      215.26      207.09     13.74 o 
  -5  14  14       82.63       93.14     16.66 o 
  -4  14  14      102.27      106.89     25.73 o 
  -3  14  14       80.98       73.02     12.63 o 
  -2  14  14       64.18       63.02      4.91 o 
  -1  14  14      584.83      589.31     11.14 o 
   0  14  14      187.80      219.98      6.65 o 
   1  14  14      598.19      584.27     19.10 o 
   2  14  14       69.40       73.77      7.40 o 
   3  14  14       68.08       42.28      8.22 o 
   4  14  14       98.62      109.74     10.38 o 
   5  14  14       83.01       71.84     19.18 o 
  -4  15  14       69.45       69.51     10.38 o 
  -3  15  14      488.09      507.18     12.26 o 
  -2  15  14        8.57        9.00      4.31 o 
  -1  15  14      108.60      105.07      5.49 o 
   0  15  14       20.93       17.91      4.01 o 
   1  15  14      109.27       97.42      5.59 o 
   2  15  14        8.24        5.89      7.69 o 
   3  15  14      472.69      501.02     28.56 o 
   4  15  14       65.65       67.04      8.45 o 
  -4  16  14       66.07       60.15      8.28 o 
  -3  16  14      114.64      129.76      7.84 o 
  -2  16  14      203.07      233.55     11.12 o 
  -1  16  14       81.12       83.11      5.58 o 
   0  16  14       45.30       42.15      5.36 o 
   1  16  14       74.75       66.75      8.15 o 
   2  16  14      204.55      230.34     14.12 o 
   3  16  14      120.72      137.51     12.40 o 
   4  16  14       69.29       61.12      9.31 o 
  -3  17  14        6.92        7.78      6.26 o 
  -2  17  14        3.27       12.05      5.50 o 
  -1  17  14      109.58       94.43      8.62 o 
   0  17  14       57.29       49.63      7.52 o 
   1  17  14      115.43      114.55      9.29 o 
   2  17  14        2.51       41.85     22.21 o 
   3  17  14        5.83       -2.58     13.37 o 
  -3  18  14       55.11       64.61      8.29 o 
  -2  18  14       74.03       72.14     14.87 o 
  -1  18  14       39.34       30.11      6.89 o 
   0  18  14      312.24      309.17     11.45 o 
   1  18  14       39.46       25.33     11.44 o 
   2  18  14       77.61      100.75     11.85 o 
   3  18  14       54.30       56.99     31.05 o 
  -2  19  14       67.58       99.18     19.56 o 
  -1  19  14       98.62       92.64      8.24 o 
   0  19  14       31.12       32.89      8.50 o 
   1  19  14      103.60      109.85     12.10 o 
   2  19  14       72.37       58.58     11.91 o 
   1   0  15      162.42      241.98      6.54 o 
   2   0  15      516.87      564.12      9.42 o 
   3   0  15       12.92      109.19     13.15 o 
   4   0  15     3028.32     3326.09     60.14 o 
   5   0  15      335.65      348.40     11.24 o 
   6   0  15        6.08        5.19      5.71 o 
   7   0  15        9.54        3.95     10.01 o 
  -7   1  15      168.38      192.13     13.11 o 
  -6   1  15      226.56      184.68     10.23 o 
  -5   1  15       32.89       44.55      7.22 o 
  -4   1  15      993.88      986.92     20.40 o 
  -3   1  15      170.00      179.43      3.14 o 
  -2   1  15      699.94      685.96     11.13 o 
  -1   1  15     3511.33     3501.80     33.80 o 
   0   1  15     7925.95     8175.66     83.76 o 
   1   1  15     3461.20     3384.49     41.23 o 
   2   1  15      697.25      686.40     10.17 o 
   3   1  15      186.85      196.53      6.86 o 
   4   1  15      978.28      974.90     25.71 o 
   5   1  15       30.98       36.84      6.81 o 
   6   1  15      213.62      199.66     11.34 o 
   7   1  15      165.55      173.23     12.48 o 
  -7   2  15       34.27       55.63     10.83 o 
  -6   2  15       16.43       14.77      6.95 o 
  -5   2  15      246.66      233.35     11.45 o 
  -4   2  15      798.79      814.01     16.52 o 
  -3   2  15      981.77     1016.10     18.18 o 
  -2   2  15      140.85      127.11      2.68 o 
  -1   2  15     1349.66     1363.33     14.31 o 
   0   2  15      497.59      486.86      6.59 o 
   1   2  15     1366.56     1378.69     18.75 o 
   2   2  15      157.14      137.52      4.72 o 
   3   2  15      981.41     1008.51     14.07 o 
   4   2  15      828.05      841.80     17.21 o 
   5   2  15      238.72      218.78     13.81 o 
   6   2  15       12.30        5.72     10.53 o 
   7   2  15       35.28       34.98     19.72 o 
  -6   3  15      194.00      214.15     16.19 o 
  -5   3  15       99.67      104.13      7.40 o 
  -4   3  15       44.44       46.83      3.84 o 
  -3   3  15       74.98       84.01      2.96 o 
  -2   3  15      534.55      508.36      6.79 o 
  -1   3  15      442.54      449.41      5.73 o 
   0   3  15      242.95      346.60      5.43 o 
   1   3  15      520.89      532.21      7.81 o 
   2   3  15      504.71      497.98      7.87 o 
   3   3  15       79.39       95.36      4.38 o 
   4   3  15       42.27       50.19      6.06 o 
   5   3  15       91.62       85.13      6.62 o 
   6   3  15      187.07      176.65     16.68 o 
  -6   4  15       45.38       48.99      9.82 o 
  -5   4  15      190.01      200.28     16.12 o 
  -4   4  15      150.50      144.75      6.80 o 
  -3   4  15      242.42      244.27      7.01 o 
  -2   4  15      562.66      562.27      8.31 o 
  -1   4  15     1311.85     1270.35     13.02 o 
   0   4  15        0.20       -0.28      1.96 o 
   1   4  15     1287.26     1263.63     15.38 o 
   2   4  15      502.60      490.66     13.62 o 
   3   4  15      246.84      253.90      6.99 o 
   4   4  15      134.62      123.55      5.95 o 
   5   4  15      212.37      237.95      8.55 o 
   6   4  15       44.49       50.58      8.57 o 
  -6   5  15        8.88        8.00     10.07 o 
  -5   5  15       20.20       11.66      6.24 o 
  -4   5  15      230.27      224.91      9.55 o 
  -3   5  15      263.40      260.41      5.28 o 
  -2   5  15     1049.78     1033.50     10.77 o 
  -1   5  15     4788.86     4834.31     46.12 o 
   0   5  15     8040.71     8084.03     67.71 o 
   1   5  15     4800.84     4820.82     54.61 o 
   2   5  15     1070.72     1055.85     16.33 o 
   3   5  15      256.90      250.04      6.97 o 
   4   5  15      230.98      224.97      7.03 o 
   5   5  15       20.32       33.68      5.76 o 
   6   5  15        8.42       19.12     10.67 o 
  -6   6  15      318.54      324.96     15.43 o 
  -5   6  15       83.04       80.10     10.66 o 
  -4   6  15      793.89      779.36     15.36 o 
  -3   6  15      568.09      564.01     12.82 o 
  -2   6  15     1006.49      977.11     12.51 o 
  -1   6  15       36.57       53.78      3.58 o 
   0   6  15      636.49      634.58     11.06 o 
   1   6  15       37.18       58.29      2.68 o 
   2   6  15     1038.91     1013.61     15.54 o 
   3   6  15      550.72      540.76     21.36 o 
   4   6  15      790.50      791.31     16.58 o 
   5   6  15       82.93       79.96      7.00 o 
   6   6  15      318.08      328.26     14.17 o 
  -6   7  15       93.86       87.47      9.74 o 
  -5   7  15       28.85       15.57      7.66 o 
  -4   7  15      304.58      300.92      9.76 o 
  -3   7  15      390.80      376.89      7.13 o 
  -2   7  15      220.09      229.65      4.21 o 
  -1   7  15      933.34      965.18     11.11 o 
   0   7  15      412.57      399.56     10.99 o 
   1   7  15      896.61      916.85     11.82 o 
   2   7  15      191.96      201.68      4.71 o 
   3   7  15      407.82      421.59      8.41 o 
   4   7  15      311.34      275.60      9.22 o 
   5   7  15       31.95       36.22      5.81 o 
   6   7  15       90.84       85.61     14.51 o 
  -6   8  15       23.53       52.39     16.73 o 
  -5   8  15      212.13      225.77     11.65 o 
  -4   8  15      358.12      350.42     11.91 o 
  -3   8  15      692.65      689.80     13.33 o 
  -2   8  15      268.56      287.24      4.59 o 
  -1   8  15      516.51      538.44      8.97 o 
   0   8  15      424.91      419.34      9.55 o 
   1   8  15      473.76      496.72      7.00 o 
   2   8  15      277.97      290.96      6.99 o 
   3   8  15      681.77      653.51     27.20 o 
   4   8  15      336.88      315.25      9.32 o 
   5   8  15      199.10      190.18     10.01 o 
   6   8  15       24.35       34.04     14.79 o 
  -6   9  15       19.60       21.94      9.25 o 
  -5   9  15       64.55       71.40     15.01 o 
  -4   9  15      593.93      606.52     12.26 o 
  -3   9  15      409.38      406.00      9.20 o 
  -2   9  15      129.44      139.99      3.64 o 
  -1   9  15     2160.05     2038.21     23.11 o 
   0   9  15      442.50      469.20      6.95 o 
   1   9  15     2173.96     2081.15     22.29 o 
   2   9  15      141.05      153.96      5.36 o 
   3   9  15      393.79      388.67     10.04 o 
   4   9  15      580.89      581.39     15.12 o 
   5   9  15       69.19       66.40     13.02 o 
   6   9  15       18.06        8.93     12.06 o 
  -6  10  15       40.48       64.46     11.38 o 
  -5  10  15       12.95       14.82      8.31 o 
  -4  10  15      571.56      574.64     12.60 o 
  -3  10  15       56.19       45.86      4.02 o 
  -2  10  15     2035.33     2048.80     23.82 o 
  -1  10  15      227.15      229.99      5.55 o 
   0  10  15       13.09       10.84      3.27 o 
   1  10  15      215.72      227.99      5.01 o 
   2  10  15     2092.16     2082.08     41.54 o 
   3  10  15       60.64       59.58      7.28 o 
   4  10  15      554.89      570.28     14.75 o 
   5  10  15       14.18       13.28     11.19 o 
   6  10  15       40.87       28.12     17.84 o 
  -5  11  15       23.58       27.18      9.75 o 
  -4  11  15       40.89       44.55      5.08 o 
  -3  11  15      134.50      111.84      5.44 o 
  -2  11  15      632.48      571.64     11.32 o 
  -1  11  15     1090.72     1117.29     16.70 o 
   0  11  15      721.89      712.87     10.54 o 
   1  11  15     1044.05     1075.63     16.00 o 
   2  11  15      639.94      568.33      9.75 o 
   3  11  15      146.00      116.75      8.39 o 
   4  11  15       46.54       58.75     12.24 o 
   5  11  15       24.79       24.28      8.71 o 
  -5  12  15       44.89       35.42      9.51 o 
  -4  12  15      624.50      663.88     20.83 o 
  -3  12  15      256.30      229.16     10.93 o 
  -2  12  15      987.13     1064.13     16.77 o 
  -1  12  15     1147.66     1135.74     17.56 o 
   0  12  15      551.06      509.26     13.08 o 
   1  12  15     1161.01     1152.06     16.98 o 
   2  12  15      983.39     1028.35     30.13 o 
   3  12  15      256.08      232.95     11.22 o 
   4  12  15      597.94      622.77     15.56 o 
   5  12  15       41.34       40.96     10.24 o 
  -5  13  15       34.93       18.11     13.45 o 
  -4  13  15       89.64       86.06     11.84 o 
  -3  13  15      166.31      152.18      6.41 o 
  -2  13  15     1352.25     1393.77     19.19 o 
  -1  13  15     1373.78     1372.96     20.21 o 
   0  13  15      618.08      642.32     11.93 o 
   1  13  15     1337.26     1344.88     18.63 o 
   2  13  15     1347.30     1361.19     35.15 o 
   3  13  15      166.33      129.06     14.61 o 
   4  13  15       96.06       78.13      8.23 o 
   5  13  15       33.47       37.58     17.53 o 
  -4  14  15      105.92      100.48      7.95 o 
  -3  14  15      316.09      299.51      9.53 o 
  -2  14  15      437.90      447.39     10.07 o 
  -1  14  15       16.04       18.60      3.94 o 
   0  14  15       48.70       54.16      4.58 o 
   1  14  15       15.86       18.57      4.12 o 
   2  14  15      445.38      468.43     12.47 o 
   3  14  15      342.20      331.85     19.26 o 
   4  14  15      111.29      123.41     10.29 o 
  -4  15  15       36.34       25.23     13.42 o 
  -3  15  15      231.16      229.59      8.50 o 
  -2  15  15       49.07       44.03      5.79 o 
  -1  15  15       23.54       15.71      4.01 o 
   0  15  15       87.30      120.81      7.13 o 
   1  15  15       33.07       28.55      5.43 o 
   2  15  15       53.98       52.43      9.10 o 
   3  15  15      215.41      239.98     44.87 o 
   4  15  15       36.24       38.52      8.88 o 
  -4  16  15       42.59       50.22      8.65 o 
  -3  16  15       11.75       22.61      6.07 o 
  -2  16  15      194.94      189.90      8.12 o 
  -1  16  15      369.35      391.92     13.22 o 
   0  16  15       76.85       78.28     14.03 o 
   1  16  15      352.53      370.03     14.72 o 
   2  16  15      202.58      212.07     16.50 o 
   3  16  15       11.07        8.91     10.77 o 
   4  16  15       44.21       45.56     12.10 o 
  -3  17  15      150.01      162.70      9.23 o 
  -2  17  15      149.59      127.20      8.00 o 
  -1  17  15      252.09      239.37      8.49 o 
   0  17  15       28.25       22.75      5.68 o 
   1  17  15      256.56      244.65     13.06 o 
   2  17  15      150.05      132.67     11.90 o 
   3  17  15      146.42      159.01     21.03 o 
  -2  18  15      134.54      137.25     11.84 o 
  -1  18  15       80.53       71.54      8.00 o 
   0  18  15       97.41      105.41      7.25 o 
   1  18  15       77.25       82.44     11.42 o 
   2  18  15      135.22      157.16     32.51 o 
  -1  19  15      287.71      295.16     12.37 o 
   0  19  15       96.90       98.92      9.04 o 
   1  19  15      291.41      296.48     13.91 o 
   0   0  16       31.84      150.46     27.65 o 
   1   0  16     6994.87     7311.33     67.15 o 
   2   0  16     2560.30     2463.89     29.66 o 
   3   0  16     1281.19     1307.38     19.21 o 
   4   0  16      759.48      774.37     15.98 o 
   5   0  16      163.09      167.48      7.85 o 
   6   0  16        3.15       10.44      5.26 o 
   7   0  16       73.24       67.24     10.82 o 
  -6   1  16      124.96       99.45      8.70 o 
  -5   1  16      353.16      363.13     13.16 o 
  -4   1  16      661.67      680.85     18.23 o 
  -3   1  16      590.68      635.37     16.68 o 
  -2   1  16     1111.38     1034.40     13.78 o 
  -1   1  16     7384.65     7699.39     72.39 o 
   0   1  16     1010.22      878.14     32.84 o 
   1   1  16     7404.35     7733.89     85.30 o 
   2   1  16     1111.06     1020.74     16.36 o 
   3   1  16      591.71      625.53     10.86 o 
   4   1  16      653.24      694.19     15.72 o 
   5   1  16      330.66      326.32     19.13 o 
   6   1  16      111.00      131.72     12.07 o 
  -6   2  16       73.32       76.22      9.86 o 
  -5   2  16      184.24      185.81     17.21 o 
  -4   2  16      140.46      139.02      7.72 o 
  -3   2  16      578.40      596.05     10.66 o 
  -2   2  16     2163.32     2219.40     24.14 o 
  -1   2  16     3718.67     3659.81     33.19 o 
   0   2  16      351.37      326.68      4.98 o 
   1   2  16     3740.71     3695.49     42.59 o 
   2   2  16     2149.87     2196.99     35.04 o 
   3   2  16      603.61      610.79     12.95 o 
   4   2  16      142.48      155.68      8.92 o 
   5   2  16      196.37      195.68     10.04 o 
   6   2  16       76.96       68.44      7.19 o 
  -6   3  16      170.57      137.28     10.26 o 
  -5   3  16      272.45      268.56     10.24 o 
  -4   3  16      413.01      421.65     13.02 o 
  -3   3  16       16.34       16.25      3.27 o 
  -2   3  16      195.29      167.03      3.93 o 
  -1   3  16      338.15      331.89      6.35 o 
   0   3  16     7148.83     7934.88     75.33 o 
   1   3  16      354.02      347.06      5.81 o 
   2   3  16      200.34      176.57      3.92 o 
   3   3  16        9.59       13.52      1.85 o 
   4   3  16      406.22      401.88     11.42 o 
   5   3  16      298.87      286.02     15.96 o 
   6   3  16      171.07      146.30     13.54 o 
  -6   4  16      175.08      158.63     15.92 o 
  -5   4  16       13.49       12.69     10.26 o 
  -4   4  16     1279.69     1266.08     22.13 o 
  -3   4  16      639.13      652.87     11.65 o 
  -2   4  16      190.23      182.26      9.62 o 
  -1   4  16      149.70      143.40      4.99 o 
   0   4  16      235.44      206.51      3.73 o 
   1   4  16      173.26      170.77      6.49 o 
   2   4  16      213.10      202.74      6.54 o 
   3   4  16      636.18      656.12     19.94 o 
   4   4  16     1292.78     1261.61     26.56 o 
   5   4  16       13.81       15.09      5.19 o 
   6   4  16      176.51      171.46     11.37 o 
  -6   5  16       13.42       17.72      8.26 o 
  -5   5  16      486.98      469.58     16.45 o 
  -4   5  16     3737.33     3830.01     53.72 o 
  -3   5  16      693.67      699.89     10.90 o 
  -2   5  16     1631.35     1698.53     18.13 o 
  -1   5  16      301.43      273.09      4.02 o 
   0   5  16      322.39      329.15      4.69 o 
   1   5  16      291.49      258.54      4.66 o 
   2   5  16     1641.05     1719.89     27.40 o 
   3   5  16      701.53      723.10     15.54 o 
   4   5  16     3705.03     3758.40     56.72 o 
   5   5  16      476.66      468.50     12.74 o 
   6   5  16       13.86       27.57      8.08 o 
  -6   6  16      136.94      124.66     11.07 o 
  -5   6  16       82.87       73.73      7.93 o 
  -4   6  16      495.58      496.50     12.70 o 
  -3   6  16      169.30      181.88      4.81 o 
  -2   6  16      336.13      335.94      5.14 o 
  -1   6  16     3125.28     2982.02     29.14 o 
   0   6  16     7701.22     7612.51     77.40 o 
   1   6  16     3155.61     3016.91     34.00 o 
   2   6  16      338.22      336.76      7.54 o 
   3   6  16      148.34      159.00      6.56 o 
   4   6  16      515.02      518.85     11.60 o 
   5   6  16       85.45       66.95      7.50 o 
   6   6  16      132.03      117.92     11.37 o 
  -6   7  16      162.35      180.36     14.12 o 
  -5   7  16       11.85        5.64     15.34 o 
  -4   7  16      917.16      877.64     17.86 o 
  -3   7  16      474.74      447.34      9.01 o 
  -2   7  16       12.33       18.65      2.00 o 
  -1   7  16      991.55      905.53     16.57 o 
   0   7  16      700.35      715.67      9.15 o 
   1   7  16      991.83      905.93     12.55 o 
   2   7  16        9.54       10.89      2.10 o 
   3   7  16      519.10      499.05     10.73 o 
   4   7  16      970.84      907.06     22.05 o 
   5   7  16       11.19       12.96      5.38 o 
   6   7  16      163.93      149.87     12.56 o 
  -6   8  16       40.55       56.01     13.08 o 
  -5   8  16      120.50      133.74     12.63 o 
  -4   8  16      137.41      122.41      5.22 o 
  -3   8  16      392.54      392.49      8.69 o 
  -2   8  16      547.71      587.77      8.19 o 
  -1   8  16      304.01      284.88      5.05 o 
   0   8  16      280.15      266.82      7.07 o 
   1   8  16      257.66      239.40      7.33 o 
   2   8  16      520.89      533.91     22.96 o 
   3   8  16      362.03      346.07      9.44 o 
   4   8  16      132.22      114.77      8.69 o 
   5   8  16      124.09      139.05     17.50 o 
   6   8  16       38.65       41.80      9.42 o 
  -6   9  16       12.42       10.15      9.12 o 
  -5   9  16      452.89      485.34     25.12 o 
  -4   9  16       20.60       14.04      3.94 o 
  -3   9  16     1073.07     1018.67     17.49 o 
  -2   9  16      868.22      825.63     10.86 o 
  -1   9  16      146.46      143.72      4.29 o 
   0   9  16      431.28      429.90      7.40 o 
   1   9  16      132.45      131.25      3.31 o 
   2   9  16      883.88      851.46     12.73 o 
   3   9  16     1060.56     1010.16     20.21 o 
   4   9  16       24.01       18.48      6.20 o 
   5   9  16      455.32      445.34     21.26 o 
   6   9  16       12.33       24.73     12.85 o 
  -6  10  16       46.17       34.92     10.76 o 
  -5  10  16       38.59       58.23      8.18 o 
  -4  10  16      265.50      253.05      8.25 o 
  -3  10  16      574.49      576.30     12.07 o 
  -2  10  16      247.28      240.20      8.57 o 
  -1  10  16      382.05      371.26      8.64 o 
   0  10  16      155.55      149.37      3.48 o 
   1  10  16      405.29      399.11      6.80 o 
   2  10  16      231.84      212.70      5.43 o 
   3  10  16      581.30      602.54     18.70 o 
   4  10  16      274.09      303.38     11.10 o 
   5  10  16       40.60       78.85     10.16 o 
   6  10  16       44.72       39.73     19.86 o 
  -5  11  16       37.93       32.48      9.29 o 
  -4  11  16      366.19      342.66     11.97 o 
  -3  11  16       88.75       79.45      4.54 o 
  -2  11  16       29.65       32.98      4.71 o 
  -1  11  16      950.64      994.91     15.12 o 
   0  11  16        5.84        5.60      2.99 o 
   1  11  16      953.88     1007.24     14.09 o 
   2  11  16       39.46       33.52      3.51 o 
   3  11  16       85.03       82.16     11.10 o 
   4  11  16      378.81      369.18     13.62 o 
   5  11  16       35.89       41.71     19.87 o 
  -5  12  16      119.32      108.12     14.00 o 
  -4  12  16       62.82       62.40      5.72 o 
  -3  12  16      170.16      154.33     12.56 o 
  -2  12  16     1152.36     1169.77     18.44 o 
  -1  12  16      829.38      794.95     16.16 o 
   0  12  16      378.11      361.16      9.24 o 
   1  12  16      825.65      805.53     13.12 o 
   2  12  16     1109.04     1113.91     21.92 o 
   3  12  16      185.95      171.26      7.61 o 
   4  12  16       68.27       62.62      9.20 o 
   5  12  16      129.64      116.42     12.89 o 
  -5  13  16       89.43      138.41     12.99 o 
  -4  13  16      433.29      454.77     17.01 o 
  -3  13  16       99.14       90.87      7.20 o 
  -2  13  16      470.86      490.00     12.05 o 
  -1  13  16      261.41      273.55      7.52 o 
   0  13  16     3005.25     3211.42     48.18 o 
   1  13  16      247.00      267.49      8.50 o 
   2  13  16      467.74      469.27     13.64 o 
   3  13  16      101.98       93.19     17.45 o 
   4  13  16      412.55      423.17     15.42 o 
   5  13  16       93.29       93.31     11.14 o 
  -4  14  16      132.98      137.58     10.39 o 
  -3  14  16      288.39      295.42      9.59 o 
  -2  14  16       33.62       32.72      4.50 o 
  -1  14  16      843.12      865.90     15.50 o 
   0  14  16       95.94       89.02      7.98 o 
   1  14  16      817.56      823.42     14.49 o 
   2  14  16       33.91       34.71      6.24 o 
   3  14  16      309.10      329.63     13.14 o 
   4  14  16      139.02      122.89     11.02 o 
  -4  15  16      187.43      153.33     15.16 o 
  -3  15  16      157.30      158.64     10.66 o 
  -2  15  16      262.47      237.66      8.22 o 
  -1  15  16       11.75        7.83      4.30 o 
   0  15  16      371.10      380.16      9.99 o 
   1  15  16       11.28        9.64      4.38 o 
   2  15  16      265.05      290.39     14.56 o 
   3  15  16      162.60      163.11     15.05 o 
   4  15  16      183.31      147.93     10.60 o 
  -4  16  16      275.75      247.88     18.26 o 
  -3  16  16      146.51      146.01      8.37 o 
  -2  16  16        9.62       29.11      5.66 o 
  -1  16  16      759.14      775.90     16.22 o 
   0  16  16      679.09      751.31     15.44 o 
   1  16  16      726.18      754.21     37.82 o 
   2  16  16       11.53       17.16     14.05 o 
   3  16  16      150.81      133.29     14.26 o 
   4  16  16      273.81      218.15     14.41 o 
  -3  17  16       46.97       38.43      8.35 o 
  -2  17  16       97.01       97.54      9.68 o 
  -1  17  16       53.48       44.96      6.18 o 
   0  17  16        0.10       -6.85      6.85 o 
   1  17  16       52.23       52.31      8.16 o 
   2  17  16      106.34      114.92     11.32 o 
   3  17  16       50.36       34.99     18.57 o 
  -2  18  16       73.85       64.47      7.68 o 
  -1  18  16      280.80      262.94     10.86 o 
   0  18  16      130.98      146.82      8.70 o 
   1  18  16      276.17      239.94     13.71 o 
   2  18  16       79.26      103.90     15.20 o 
  -1  19  16        3.03       -0.95      9.42 o 
   0  19  16       42.76       41.13     14.69 o 
   1  19  16        3.44        5.98     11.32 o 
   1   0  17       23.40       32.01      2.01 o 
   2   0  17       84.18       56.45      2.55 o 
   3   0  17       78.93       77.41     11.80 o 
   4   0  17     1011.47     1024.80     18.58 o 
   5   0  17       11.77       15.34      4.89 o 
   6   0  17       21.14       19.48      9.10 o 
  -6   1  17       38.15       30.27      8.02 o 
  -5   1  17      464.57      503.81     15.09 o 
  -4   1  17      730.83      709.97     14.00 o 
  -3   1  17      290.13      251.19      6.56 o 
  -2   1  17     2363.68     2240.29     26.52 o 
  -1   1  17      965.22      961.05     11.17 o 
   0   1  17      715.50      984.51     38.87 o 
   1   1  17      943.56      952.34     17.74 o 
   2   1  17     2307.27     2168.24     29.74 o 
   3   1  17      280.16      259.10      9.68 o 
   4   1  17      713.92      700.29     21.16 o 
   5   1  17      451.04      443.01     14.77 o 
   6   1  17       38.38       18.65      9.84 o 
  -6   2  17      278.54      292.83     17.31 o 
  -5   2  17      762.52      776.58     24.79 o 
  -4   2  17      338.22      354.37     12.15 o 
  -3   2  17      545.79      560.44      8.38 o 
  -2   2  17      367.20      393.42      6.73 o 
  -1   2  17      476.89      535.69      6.09 o 
   0   2  17      113.97      105.85      2.68 o 
   1   2  17      470.50      537.42      9.59 o 
   2   2  17      384.28      404.74      9.37 o 
   3   2  17      532.36      522.38     11.51 o 
   4   2  17      329.33      353.75     21.20 o 
   5   2  17      770.54      764.71     20.13 o 
   6   2  17      277.81      276.37     13.48 o 
  -6   3  17       20.62       13.18      6.63 o 
  -5   3  17      467.15      464.12     14.36 o 
  -4   3  17     1278.21     1300.84     33.52 o 
  -3   3  17      218.34      230.47      4.97 o 
  -2   3  17      186.15      185.20      8.44 o 
  -1   3  17      548.26      590.59      7.17 o 
   0   3  17       19.89       25.63      3.37 o 
   1   3  17      577.19      621.12     11.68 o 
   2   3  17      196.10      189.29      5.67 o 
   3   3  17      222.88      232.61      9.55 o 
   4   3  17     1285.68     1304.68     26.12 o 
   5   3  17      443.55      470.87     19.02 o 
   6   3  17       21.13       30.31      6.22 o 
  -6   4  17       99.72      112.07     10.41 o 
  -5   4  17      403.99      418.79     14.97 o 
  -4   4  17       65.03       70.75      7.27 o 
  -3   4  17      176.10      188.88      3.97 o 
  -2   4  17        8.74        8.50      3.11 o 
  -1   4  17     2259.93     2392.67     24.32 o 
   0   4  17       11.49        3.25      2.05 o 
   1   4  17     2194.74     2296.36     27.35 o 
   2   4  17       13.70       16.47      1.79 o 
   3   4  17      185.61      198.08      7.16 o 
   4   4  17       51.56       53.75      4.91 o 
   5   4  17      408.75      436.12     12.72 o 
   6   4  17       96.35      119.75     11.51 o 
  -6   5  17       90.16       99.59      9.92 o 
  -5   5  17       43.14       43.81      6.62 o 
  -4   5  17      301.65      284.23      8.46 o 
  -3   5  17      229.92      207.07      4.37 o 
  -2   5  17     1126.14     1066.47     12.26 o 
  -1   5  17     1443.99     1429.90     14.61 o 
   0   5  17      821.83      866.47     10.93 o 
   1   5  17     1418.32     1408.64     19.00 o 
   2   5  17     1106.17     1060.42     17.34 o 
   3   5  17      217.92      203.95      6.70 o 
   4   5  17      292.19      259.19     14.72 o 
   5   5  17       46.41       38.41     11.56 o 
   6   5  17       93.37       92.86     10.60 o 
  -6   6  17      132.09      130.53     11.46 o 
  -5   6  17        5.29        3.17      7.39 o 
  -4   6  17       93.54       94.92      6.08 o 
  -3   6  17      116.13       98.48      5.99 o 
  -2   6  17     1261.56     1232.16     14.98 o 
  -1   6  17      244.23      215.85      8.96 o 
   0   6  17      735.45      661.05      9.94 o 
   1   6  17      249.36      227.67     12.17 o 
   2   6  17     1250.04     1219.48     20.89 o 
   3   6  17      109.42      101.09      5.19 o 
   4   6  17      108.30      111.05     10.79 o 
   5   6  17        5.98        6.05      5.21 o 
   6   6  17      138.45      125.55     11.51 o 
  -6   7  17       90.13      114.59     13.80 o 
  -5   7  17       91.57      103.69     10.41 o 
  -4   7  17       42.61       37.68      4.15 o 
  -3   7  17       19.88       17.18      4.07 o 
  -2   7  17     1534.19     1586.28     18.25 o 
  -1   7  17      199.49      214.28      4.94 o 
   0   7  17      657.62      630.58      8.79 o 
   1   7  17      179.27      198.45      4.88 o 
   2   7  17     1496.82     1558.85     25.81 o 
   3   7  17       22.80       23.25      3.01 o 
   4   7  17       37.61       36.05      5.17 o 
   5   7  17       95.30      101.61      9.49 o 
   6   7  17       95.41       80.42     11.35 o 
  -6   8  17      123.74      104.45     11.75 o 
  -5   8  17      302.47      301.00     13.43 o 
  -4   8  17      410.19      461.20     10.36 o 
  -3   8  17      260.69      239.69      9.68 o 
  -2   8  17       96.14       88.84      7.65 o 
  -1   8  17      269.86      265.95      5.20 o 
   0   8  17     1760.23     1745.49     21.25 o 
   1   8  17      277.18      274.37      5.95 o 
   2   8  17      105.72      103.66     10.18 o 
   3   8  17      249.39      253.78     12.37 o 
   4   8  17      403.52      461.74     11.69 o 
   5   8  17      305.30      315.75     12.86 o 
   6   8  17      125.24      153.01     12.13 o 
  -6   9  17       28.26       30.31     15.44 o 
  -5   9  17      123.54       90.39      9.49 o 
  -4   9  17       21.49       14.35      9.44 o 
  -3   9  17      167.93      151.35      5.89 o 
  -2   9  17      742.78      756.58     17.86 o 
  -1   9  17     1938.65     1873.89     32.22 o 
   0   9  17      618.47      640.16      9.59 o 
   1   9  17     1962.73     1897.80     20.73 o 
   2   9  17      765.16      804.36     14.24 o 
   3   9  17      151.46      139.55     16.54 o 
   4   9  17       18.21       27.64     11.86 o 
   5   9  17      114.40      120.98     11.46 o 
   6   9  17       27.50       16.58     12.63 o 
  -5  10  17      101.88      110.59     10.38 o 
  -4  10  17      271.00      270.37     11.54 o 
  -3  10  17      479.99      478.30      9.63 o 
  -2  10  17     1044.07     1113.04     16.70 o 
  -1  10  17      470.67      460.44      8.23 o 
   0  10  17      112.54      105.83      4.01 o 
   1  10  17      480.41      469.60      7.66 o 
   2  10  17     1040.19     1110.33     18.34 o 
   3  10  17      519.76      522.92     28.56 o 
   4  10  17      248.50      243.23     10.50 o 
   5  10  17      107.40      105.63     10.34 o 
  -5  11  17       98.29       94.77     11.47 o 
  -4  11  17       69.82       81.89      8.64 o 
  -3  11  17       32.17       20.28      3.96 o 
  -2  11  17      439.99      414.01      8.58 o 
  -1  11  17       37.54       32.22      3.52 o 
   0  11  17      843.58      816.51     16.09 o 
   1  11  17       27.42       20.21      3.59 o 
   2  11  17      447.30      417.53     13.93 o 
   3  11  17       35.93       24.53      5.23 o 
   4  11  17       75.61       73.12      7.73 o 
   5  11  17       91.28       66.78     11.23 o 
  -5  12  17       70.17       44.08      9.24 o 
  -4  12  17      327.12      332.48     27.19 o 
  -3  12  17       76.69       74.28      7.57 o 
  -2  12  17      124.51      138.51      9.03 o 
  -1  12  17      391.87      405.24      8.49 o 
   0  12  17     1072.39     1061.58     17.52 o 
   1  12  17      395.53      419.29     14.25 o 
   2  12  17      115.62      118.43      9.58 o 
   3  12  17       84.42       76.50      6.52 o 
   4  12  17      302.80      316.22     11.06 o 
   5  12  17       65.77      101.87     20.93 o 
  -5  13  17       10.64       -2.35      9.11 o 
  -4  13  17        5.09       14.97      7.46 o 
  -3  13  17        1.06        9.94      4.27 o 
  -2  13  17      506.93      511.50     10.73 o 
  -1  13  17      760.95      771.74     24.34 o 
   0  13  17     1907.79     1982.11     31.59 o 
   1  13  17      742.13      748.58     20.93 o 
   2  13  17      506.40      509.82     12.22 o 
   3  13  17        1.65       10.20      5.99 o 
   4  13  17        5.91       13.74      8.41 o 
   5  13  17       10.49       -3.50      9.33 o 
  -4  14  17       28.79       36.99     10.20 o 
  -3  14  17      461.66      454.99     12.08 o 
  -2  14  17      416.91      412.19      9.76 o 
  -1  14  17      207.18      200.72      6.40 o 
   0  14  17      431.34      395.77     19.43 o 
   1  14  17      207.86      194.70     11.12 o 
   2  14  17      408.91      423.34     12.48 o 
   3  14  17      485.36      452.16     15.96 o 
   4  14  17       31.06       45.98     11.71 o 
  -4  15  17      129.70      111.78     14.66 o 
  -3  15  17       43.63       40.90      5.69 o 
  -2  15  17        2.52       -1.28      4.76 o 
  -1  15  17      149.81      134.86      5.95 o 
   0  15  17        5.51        4.24      4.76 o 
   1  15  17      138.02      137.50      9.90 o 
   2  15  17        2.91        4.99      6.27 o 
   3  15  17       44.53       60.61     12.45 o 
   4  15  17      127.60      121.92     10.05 o 
  -3  16  17       54.81       55.06     11.25 o 
  -2  16  17       58.97       49.02      6.08 o 
  -1  16  17      163.75      150.31      8.72 o 
   0  16  17        7.32       17.45      7.26 o 
   1  16  17      163.19      157.85     10.66 o 
   2  16  17       59.23       64.36     10.90 o 
   3  16  17       52.60       69.56     12.59 o 
  -3  17  17      303.11      302.94     21.67 o 
  -2  17  17        8.97       20.20      6.05 o 
  -1  17  17       54.64       44.23      5.79 o 
   0  17  17       27.90       36.57      7.38 o 
   1  17  17       59.40       64.25     10.42 o 
   2  17  17       10.22       20.23      9.00 o 
   3  17  17      300.89      331.76     18.99 o 
  -2  18  17      211.55      204.89     12.69 o 
  -1  18  17       64.60       57.40      9.36 o 
   0  18  17      187.47      223.00     10.87 o 
   1  18  17       62.13       51.14      9.85 o 
   2  18  17      214.40      213.97     18.26 o 
  -1  19  17      206.29      188.48     12.23 o 
   0  19  17       86.69       96.69      8.20 o 
   1  19  17      204.69      201.65     14.85 o 
   0   0  18     2004.60     2572.22     97.90 o 
   1   0  18       67.11       56.58      1.89 o 
   2   0  18     5584.20     5469.40     58.95 o 
   3   0  18     3461.53     3742.23     48.55 o 
   4   0  18       37.20       45.86      6.35 o 
   5   0  18       16.10       14.41      7.54 o 
   6   0  18        0.57        4.50      5.89 o 
  -6   1  18      108.70       96.40      8.22 o 
  -5   1  18       18.48       14.91      5.77 o 
  -4   1  18      467.66      445.12     11.30 o 
  -3   1  18      476.85      467.31      9.54 o 
  -2   1  18      220.40      221.58      4.76 o 
  -1   1  18     1555.99     1553.80     18.92 o 
   0   1  18     7542.65     8304.98    139.15 o 
   1   1  18     1521.36     1515.96     23.30 o 
   2   1  18      189.31      201.19      6.37 o 
   3   1  18      479.62      477.85     11.38 o 
   4   1  18      443.85      427.40     13.27 o 
   5   1  18       17.31       11.61      6.32 o 
   6   1  18       94.12       76.31      7.72 o 
  -6   2  18       49.11       51.96     10.20 o 
  -5   2  18       44.21       53.80      9.26 o 
  -4   2  18      152.51      141.15      6.02 o 
  -3   2  18      832.80      844.97     16.00 o 
  -2   2  18      558.24      562.01      9.22 o 
  -1   2  18      919.83      818.12      9.52 o 
   0   2  18        0.24        2.79      1.73 o 
   1   2  18      887.20      792.33     12.71 o 
   2   2  18      547.41      551.64     16.25 o 
   3   2  18      862.93      858.43     16.52 o 
   4   2  18      156.16      139.47     11.29 o 
   5   2  18       44.28       44.35      6.45 o 
   6   2  18       47.02       54.93      8.35 o 
  -6   3  18       22.28       29.58      9.42 o 
  -5   3  18       21.32       31.35      9.81 o 
  -4   3  18      277.14      250.72     11.89 o 
  -3   3  18      183.13      184.73      3.70 o 
  -2   3  18      412.92      382.65      5.93 o 
  -1   3  18     1654.76     1616.33     17.01 o 
   0   3  18     1415.16     1612.13     23.96 o 
   1   3  18     1669.53     1659.73     23.01 o 
   2   3  18      392.49      365.43     10.55 o 
   3   3  18      206.51      218.64      5.86 o 
   4   3  18      280.79      261.77      9.53 o 
   5   3  18       29.01       30.66      7.84 o 
   6   3  18       21.50       17.68      7.17 o 
  -6   4  18      139.61      119.60     13.08 o 
  -5   4  18       27.41       27.13      6.24 o 
  -4   4  18       53.14       68.85      6.58 o 
  -3   4  18     1443.97     1399.20     19.10 o 
  -2   4  18      589.73      579.22     11.11 o 
  -1   4  18      269.25      247.80      8.90 o 
   0   4  18       73.30       63.44      2.54 o 
   1   4  18      238.39      221.27      8.03 o 
   2   4  18      552.27      541.28     12.69 o 
   3   4  18     1397.50     1302.95     37.67 o 
   4   4  18       53.49       49.20      5.05 o 
   5   4  18       28.36       43.72      7.33 o 
   6   4  18      138.97      121.72      9.15 o 
  -6   5  18      133.92      140.43     13.59 o 
  -5   5  18      391.99      401.03     13.40 o 
  -4   5  18      695.53      707.80     27.49 o 
  -3   5  18      674.90      630.92      8.90 o 
  -2   5  18     1401.86     1355.33     14.44 o 
  -1   5  18      374.43      375.42      5.33 o 
   0   5  18        0.41        5.29      2.05 o 
   1   5  18      378.57      379.15      6.79 o 
   2   5  18     1425.23     1415.12     22.43 o 
   3   5  18      686.10      676.21     19.94 o 
   4   5  18      703.99      707.15     14.85 o 
   5   5  18      376.78      349.62     11.66 o 
   6   5  18      131.16      152.77     21.92 o 
  -6   6  18       81.89       91.02     10.05 o 
  -5   6  18      527.87      498.45     17.10 o 
  -4   6  18      121.48      121.55      7.45 o 
  -3   6  18      233.78      262.50      8.11 o 
  -2   6  18      733.37      764.36     21.00 o 
  -1   6  18     2724.62     2727.62     30.55 o 
   0   6  18     2498.65     2435.19     25.81 o 
   1   6  18     2746.05     2732.98     31.23 o 
   2   6  18      741.93      759.61     15.98 o 
   3   6  18      218.18      243.50     17.00 o 
   4   6  18      114.12      100.58      7.49 o 
   5   6  18      536.70      527.05     13.55 o 
   6   6  18       75.89       97.25     11.73 o 
  -6   7  18      167.73      208.96     14.52 o 
  -5   7  18       14.50       -3.31     10.22 o 
  -4   7  18      603.44      590.96     15.45 o 
  -3   7  18      324.84      330.46      6.87 o 
  -2   7  18     1210.68     1201.56     14.72 o 
  -1   7  18      350.39      349.64      5.89 o 
   0   7  18      407.65      315.73      9.68 o 
   1   7  18      348.61      340.84      6.65 o 
   2   7  18     1175.58     1201.67     18.40 o 
   3   7  18      323.27      347.56     12.30 o 
   4   7  18      624.41      628.99     16.18 o 
   5   7  18       15.91        2.24      8.31 o 
   6   7  18      167.61      196.56     17.73 o 
  -6   8  18        4.54        3.16      8.77 o 
  -5   8  18       83.30       78.73      9.02 o 
  -4   8  18        8.88       10.09      6.49 o 
  -3   8  18     1454.61     1519.03     20.66 o 
  -2   8  18      602.31      610.92      8.56 o 
  -1   8  18      573.60      546.55     16.81 o 
   0   8  18     1024.06      994.17     15.37 o 
   1   8  18      609.65      577.96     12.50 o 
   2   8  18      569.03      607.18     12.38 o 
   3   8  18     1472.37     1578.41     32.52 o 
   4   8  18        7.99        8.61      4.97 o 
   5   8  18       87.98       72.64      7.85 o 
   6   8  18        5.24       -8.18      9.57 o 
  -6   9  18       30.39       55.41     12.23 o 
  -5   9  18      317.51      371.00     30.03 o 
  -4   9  18       11.35       13.98      5.76 o 
  -3   9  18       66.37       73.05      6.54 o 
  -2   9  18      109.28       92.10      6.45 o 
  -1   9  18      587.22      541.00      9.55 o 
   0   9  18     1121.32     1069.00     15.96 o 
   1   9  18      572.08      514.19      9.42 o 
   2   9  18      110.57      100.48      7.87 o 
   3   9  18       58.96       73.23      7.75 o 
   4   9  18        9.51       16.07      6.97 o 
   5   9  18      325.51      362.52     15.89 o 
   6   9  18       33.26       15.26     14.07 o 
  -5  10  18       16.79       28.40      8.20 o 
  -4  10  18       63.09       66.73      8.42 o 
  -3  10  18       19.20       29.38      4.49 o 
  -2  10  18       57.63       63.60      3.70 o 
  -1  10  18      599.63      597.22     10.63 o 
   0  10  18      102.47       82.20      3.17 o 
   1  10  18      599.59      611.30     11.45 o 
   2  10  18       61.95       63.65      6.27 o 
   3  10  18       23.67       16.63      9.44 o 
   4  10  18       62.82       54.83      7.37 o 
   5  10  18       15.22       14.30     12.12 o 
  -5  11  18      203.23      195.28     12.78 o 
  -4  11  18      194.08      200.91     11.39 o 
  -3  11  18       55.28       41.31      4.04 o 
  -2  11  18       79.05       66.27      6.74 o 
  -1  11  18      148.46      137.75      6.80 o 
   0  11  18      462.56      464.76      9.75 o 
   1  11  18      152.67      150.54      6.85 o 
   2  11  18       77.54       64.94      7.50 o 
   3  11  18       56.07       47.78      9.57 o 
   4  11  18      203.77      203.19     14.56 o 
   5  11  18      202.39      184.00     13.41 o 
  -5  12  18       14.96       22.21     16.35 o 
  -4  12  18        7.75        8.54      9.74 o 
  -3  12  18      637.35      667.85     13.11 o 
  -2  12  18      511.33      514.78      9.88 o 
  -1  12  18      385.95      359.29      8.15 o 
   0  12  18     1146.30     1182.64     19.39 o 
   1  12  18      400.37      376.13     10.47 o 
   2  12  18      483.49      485.69     11.86 o 
   3  12  18      656.26      717.87     16.76 o 
   4  12  18        7.94       20.93      8.63 o 
   5  12  18       15.19       14.57     19.89 o 
  -5  13  18      120.67      130.12     21.33 o 
  -4  13  18      371.68      405.11     16.55 o 
  -3  13  18      123.69      104.01     11.38 o 
  -2  13  18      239.67      227.17      9.72 o 
  -1  13  18      195.20      206.02      6.64 o 
   0  13  18     2017.44     2055.57     31.02 o 
   1  13  18      184.04      191.32     13.73 o 
   2  13  18      234.47      225.67     13.77 o 
   3  13  18      121.30      130.10     16.78 o 
   4  13  18      379.90      431.69     16.92 o 
   5  13  18      119.07      130.82     10.49 o 
  -4  14  18        7.16       21.24      9.29 o 
  -3  14  18      233.16      211.92     10.01 o 
  -2  14  18       91.17       89.76      5.61 o 
  -1  14  18      430.34      454.10     12.91 o 
   0  14  18        8.10       22.76      4.97 o 
   1  14  18      442.30      449.28     13.80 o 
   2  14  18       94.67       73.76      7.12 o 
   3  14  18      247.93      235.15     14.96 o 
   4  14  18        7.29       16.66     10.79 o 
  -4  15  18       61.53       37.17     14.96 o 
  -3  15  18       93.32      106.38      9.07 o 
  -2  15  18      294.71      301.39      9.82 o 
  -1  15  18        4.78        0.69      5.63 o 
   0  15  18       22.44       22.33      5.79 o 
   1  15  18        4.83       14.56      6.69 o 
   2  15  18      291.97      289.96     22.68 o 
   3  15  18       98.26      107.35     13.87 o 
   4  15  18       64.97       85.21     14.21 o 
  -3  16  18        7.28       -7.22      7.22 o 
  -2  16  18       24.55       32.16      5.57 o 
  -1  16  18      156.47      168.82      8.70 o 
   0  16  18       26.89       27.91      8.50 o 
   1  16  18      141.04      135.45     11.73 o 
   2  16  18       23.94       22.77      8.70 o 
   3  16  18        6.11       15.99      9.85 o 
  -3  17  18      148.08      140.38     16.10 o 
  -2  17  18       60.20       61.72      7.66 o 
  -1  17  18       98.20       75.02      6.68 o 
   0  17  18       18.13       14.32     11.46 o 
   1  17  18      100.00       95.33      9.65 o 
   2  17  18       61.66       44.86     22.44 o 
   3  17  18      152.49      155.49     13.91 o 
  -2  18  18      218.86      193.91     14.65 o 
  -1  18  18       89.37       72.75      7.19 o 
   0  18  18      428.22      459.77     18.25 o 
   1  18  18       88.33       94.54     36.06 o 
   2  18  18      223.76      207.88     27.65 o 
   0  19  18       48.72       72.20      8.40 o 
   1   0  19     1929.70     2025.89     27.34 o 
   2   0  19      127.67      131.79      4.12 o 
   3   0  19       75.98       58.40      3.38 o 
   4   0  19      844.82      838.70     18.48 o 
   5   0  19      873.75      948.74     21.66 o 
   6   0  19       29.27       35.45      8.91 o 
  -6   1  19      193.61      195.15     11.68 o 
  -5   1  19      379.19      385.66     14.44 o 
  -4   1  19       12.82        8.72      5.27 o 
  -3   1  19      395.51      387.60     15.03 o 
  -2   1  19      603.91      581.58      9.22 o 
  -1   1  19     1185.85     1191.84     18.26 o 
   0   1  19      489.57      589.80     55.30 o 
   1   1  19     1147.11     1124.76     25.06 o 
   2   1  19      568.90      577.40     14.62 o 
   3   1  19      389.48      367.75     11.26 o 
   4   1  19       14.80       19.74      4.83 o 
   5   1  19      381.33      371.37     11.85 o 
   6   1  19      202.21      215.35     10.89 o 
  -6   2  19      128.57      156.95     11.58 o 
  -5   2  19       91.08       99.80      7.79 o 
  -4   2  19      159.90      154.42      6.89 o 
  -3   2  19      769.19      781.29     13.60 o 
  -2   2  19     1416.20     1396.52     17.66 o 
  -1   2  19       25.52       33.01      1.63 o 
   0   2  19      319.52      356.67      6.03 o 
   1   2  19       23.02       26.77      2.56 o 
   2   2  19     1422.21     1410.39     31.10 o 
   3   2  19      798.16      812.50     15.81 o 
   4   2  19      179.15      170.34      7.96 o 
   5   2  19       97.88       94.25     11.87 o 
   6   2  19      126.75      130.42      8.94 o 
  -6   3  19      160.69      170.45     15.70 o 
  -5   3  19      157.96      149.90      9.88 o 
  -4   3  19      453.36      455.58     10.81 o 
  -3   3  19      836.71      813.70     14.52 o 
  -2   3  19      376.05      394.17     11.84 o 
  -1   3  19     1419.97     1476.10     15.70 o 
   0   3  19      861.54      985.43     14.46 o 
   1   3  19     1416.94     1476.50     21.28 o 
   2   3  19      363.61      382.32     10.74 o 
   3   3  19      832.59      809.99     14.00 o 
   4   3  19      482.17      466.61     14.47 o 
   5   3  19      147.41      151.49      8.18 o 
   6   3  19      162.07      176.51     11.74 o 
  -6   4  19      218.23      237.47     13.60 o 
  -5   4  19      470.55      497.95     15.06 o 
  -4   4  19      120.31      115.62      6.22 o 
  -3   4  19      114.97      121.80      4.51 o 
  -2   4  19      217.09      218.06      3.53 o 
  -1   4  19      749.49      770.00      9.77 o 
   0   4  19     1154.12     1125.66     14.00 o 
   1   4  19      737.78      757.87     11.79 o 
   2   4  19      198.69      196.80      5.14 o 
   3   4  19      106.39      119.88      6.56 o 
   4   4  19      127.01      111.33      6.67 o 
   5   4  19      463.60      500.87     15.42 o 
   6   4  19      211.96      234.85     15.11 o 
  -6   5  19       81.20       91.94     12.43 o 
  -5   5  19      163.16      190.27     10.66 o 
  -4   5  19      502.51      472.04     13.76 o 
  -3   5  19      899.79      963.01     12.93 o 
  -2   5  19     1292.11     1318.75     16.09 o 
  -1   5  19      986.84      914.87     11.26 o 
   0   5  19      105.75      140.73      4.58 o 
   1   5  19     1030.25      981.61     18.66 o 
   2   5  19     1321.36     1365.88     26.21 o 
   3   5  19      920.38     1017.10     36.71 o 
   4   5  19      510.62      491.67     13.42 o 
   5   5  19      161.42      178.36     11.48 o 
   6   5  19       82.44       52.14      8.88 o 
  -6   6  19       67.26      114.76     14.98 o 
  -5   6  19       21.24        3.85     14.80 o 
  -4   6  19       40.37       33.92      5.49 o 
  -3   6  19      527.61      499.79      7.62 o 
  -2   6  19     2315.78     2328.09     22.96 o 
  -1   6  19      355.71      323.60      5.95 o 
   0   6  19       10.51       15.89      3.27 o 
   1   6  19      380.37      359.84     11.10 o 
   2   6  19     2286.29     2358.75     59.66 o 
   3   6  19      532.74      524.43     12.79 o 
   4   6  19       48.64       49.42      6.59 o 
   5   6  19       21.36       22.78      8.50 o 
   6   6  19       63.49       67.72     13.58 o 
  -6   7  19       44.50       30.16     13.87 o 
  -5   7  19      139.30      151.10     12.26 o 
  -4   7  19      296.21      314.15     11.07 o 
  -3   7  19      126.16       93.60      8.57 o 
  -2   7  19     1181.01     1259.32     15.64 o 
  -1   7  19      499.40      506.37      7.31 o 
   0   7  19     1246.87     1204.82     23.36 o 
   1   7  19      503.58      501.18      8.74 o 
   2   7  19     1137.36     1208.77     18.56 o 
   3   7  19      135.67       98.33      5.87 o 
   4   7  19      314.58      349.09     12.12 o 
   5   7  19      136.83      134.50     22.64 o 
   6   7  19       47.77       37.73     15.04 o 
  -6   8  19       71.53      101.51     11.83 o 
  -5   8  19       45.88       28.83      8.02 o 
  -4   8  19       42.34       33.92      9.36 o 
  -3   8  19        5.14       11.77      6.41 o 
  -2   8  19      924.42      953.53     21.20 o 
  -1   8  19      527.90      520.83      9.21 o 
   0   8  19      649.99      669.21      9.69 o 
   1   8  19      529.11      517.29     13.93 o 
   2   8  19      934.18      994.35     17.61 o 
   3   8  19        3.18        1.17      4.66 o 
   4   8  19       48.97       37.75     11.32 o 
   5   8  19       46.14       44.63      9.67 o 
   6   8  19       70.06       81.55     16.03 o 
  -5   9  19       23.38       42.51      9.10 o 
  -4   9  19      129.08      139.59     15.70 o 
  -3   9  19      290.03      294.15      7.13 o 
  -2   9  19      510.38      489.84      8.62 o 
  -1   9  19       74.54       79.98      4.64 o 
   0   9  19      495.89      491.74     12.50 o 
   1   9  19       68.08       73.78      2.95 o 
   2   9  19      482.60      452.24     10.29 o 
   3   9  19      291.10      316.60     10.80 o 
   4   9  19      136.24      125.13      8.79 o 
   5   9  19       25.92        9.74      7.72 o 
  -5  10  19       63.72       68.41      9.61 o 
  -4  10  19      303.01      330.99     15.20 o 
  -3  10  19      701.83      703.50     17.21 o 
  -2  10  19     1142.21     1196.23     21.39 o 
  -1  10  19      375.55      389.83      8.25 o 
   0  10  19       97.99      100.40      3.80 o 
   1  10  19      391.42      393.20      6.72 o 
   2  10  19     1092.35     1128.57     17.16 o 
   3  10  19      717.38      696.83     31.67 o 
   4  10  19      296.50      313.00     12.26 o 
   5  10  19       60.92       72.17     10.56 o 
  -5  11  19      113.53      119.20     19.43 o 
  -4  11  19      171.87      169.73     11.45 o 
  -3  11  19      184.27      167.18      7.46 o 
  -2  11  19      270.26      273.25     12.04 o 
  -1  11  19      475.99      455.88     13.18 o 
   0  11  19     1179.36     1234.34     18.80 o 
   1  11  19      477.20      481.69      8.50 o 
   2  11  19      272.44      287.10      9.95 o 
   3  11  19      185.60      165.34      9.91 o 
   4  11  19      170.58      165.69      9.89 o 
   5  11  19      108.05      132.95     14.22 o 
  -5  12  19        6.94       -1.07      9.83 o 
  -4  12  19      240.23      251.04     11.83 o 
  -3  12  19      133.86      125.67     10.07 o 
  -2  12  19      109.70      102.64      5.23 o 
  -1  12  19      367.73      378.50      8.67 o 
   0  12  19      212.76      255.22      7.79 o 
   1  12  19      370.45      364.66      8.53 o 
   2  12  19      108.85      110.50      7.16 o 
   3  12  19      129.61      114.52      6.91 o 
   4  12  19      243.79      253.47     10.91 o 
   5  12  19        8.29        5.95      9.68 o 
  -4  13  19       22.44       32.53     10.28 o 
  -3  13  19       75.89       70.32      5.37 o 
  -2  13  19      106.46       98.41      5.59 o 
  -1  13  19       94.22       91.35      4.79 o 
   0  13  19       76.26       73.62      5.28 o 
   1  13  19       96.50       78.84      5.32 o 
   2  13  19      115.40      100.28      9.00 o 
   3  13  19       73.44       52.44     14.14 o 
   4  13  19       23.94       40.45     12.63 o 
  -4  14  19        9.16        0.56      7.25 o 
  -3  14  19      190.64      208.41     17.73 o 
  -2  14  19      105.48      104.95      5.85 o 
  -1  14  19       35.31       42.30      4.49 o 
   0  14  19       93.14       85.00      9.16 o 
   1  14  19       34.39       43.28      4.77 o 
   2  14  19      104.49       91.84      8.83 o 
   3  14  19      182.98      211.20     14.48 o 
   4  14  19        8.28        5.27      8.09 o 
  -4  15  19       44.14       42.81      9.73 o 
  -3  15  19      138.96      131.20     13.63 o 
  -2  15  19       54.77       60.49      9.02 o 
  -1  15  19      402.77      401.62     10.28 o 
   0  15  19       34.43       31.38      5.21 o 
   1  15  19      407.71      404.23     21.26 o 
   2  15  19       55.56       56.89      8.89 o 
   3  15  19      143.54      195.42     18.27 o 
   4  15  19       41.87       30.80     10.49 o 
  -3  16  19       61.03       62.60     12.83 o 
  -2  16  19       81.65       51.61      6.56 o 
  -1  16  19       67.54       60.93      5.89 o 
   0  16  19      317.77      316.49     13.08 o 
   1  16  19       77.22       69.06      8.37 o 
   2  16  19       76.19       63.01      9.40 o 
   3  16  19       60.87       46.94     11.13 o 
  -2  17  19       62.57       61.15      6.74 o 
  -1  17  19      199.76      193.45      9.29 o 
   0  17  19       78.36       78.12      8.06 o 
   1  17  19      190.65      160.05     12.22 o 
   2  17  19       61.62       41.70     11.54 o 
  -2  18  19      148.83      129.91      9.98 o 
  -1  18  19       45.69       38.13      6.34 o 
   0  18  19      253.93      273.87     13.96 o 
   1  18  19       47.03       33.83      9.64 o 
   2  18  19      156.94      141.80     15.43 o 
   0   0  20     3534.15     3798.73     96.54 o 
   1   0  20      672.23      659.00     10.55 o 
   2   0  20     2272.52     2287.16     32.25 o 
   3   0  20       18.43       22.63      5.55 o 
   4   0  20       47.22       47.63      7.90 o 
   5   0  20       76.77       78.04      7.18 o 
   6   0  20        1.82        4.21      7.61 o 
  -6   1  20      122.37      131.99     10.29 o 
  -5   1  20       28.48       29.10      6.74 o 
  -4   1  20      503.54      477.38     11.66 o 
  -3   1  20       83.02       84.81      4.46 o 
  -2   1  20     1154.75     1089.93     18.38 o 
  -1   1  20     1989.57     1942.46     38.68 o 
   0   1  20     1782.46     1806.13     38.79 o 
   1   1  20     2015.61     2006.07     36.63 o 
   2   1  20     1168.57     1137.78     22.07 o 
   3   1  20       85.68       79.93      5.65 o 
   4   1  20      496.01      478.08     27.33 o 
   5   1  20       23.88       36.87      6.65 o 
   6   1  20      130.54      145.75      9.81 o 
  -6   2  20       19.19       27.14      9.29 o 
  -5   2  20      241.62      259.04     13.61 o 
  -4   2  20      108.39       96.04      7.70 o 
  -3   2  20      323.94      303.14     11.25 o 
  -2   2  20      509.86      510.84     10.34 o 
  -1   2  20      444.68      459.16      5.80 o 
   0   2  20      115.63      118.92     10.62 o 
   1   2  20      478.79      498.56     12.38 o 
   2   2  20      517.91      502.84     11.40 o 
   3   2  20      328.31      314.53     17.42 o 
   4   2  20      127.73      100.69      6.79 o 
   5   2  20      244.43      272.93     11.42 o 
   6   2  20       18.20       20.71      8.76 o 
  -6   3  20      158.61      168.16     18.84 o 
  -5   3  20      101.90      111.70     16.07 o 
  -4   3  20      187.92      180.31     14.79 o 
  -3   3  20      293.91      308.82      9.79 o 
  -2   3  20     1202.39     1237.37     15.39 o 
  -1   3  20      568.32      590.54      7.69 o 
   0   3  20        3.03        1.64      2.17 o 
   1   3  20      582.31      604.60     14.41 o 
   2   3  20     1159.36     1199.94     18.96 o 
   3   3  20      289.85      314.47     12.30 o 
   4   3  20      191.15      192.18      8.53 o 
   5   3  20       96.81       93.10      7.60 o 
   6   3  20      155.37      166.95     18.41 o 
  -6   4  20       26.89       31.46      9.03 o 
  -5   4  20       45.07       30.45      6.87 o 
  -4   4  20      253.01      245.92      8.86 o 
  -3   4  20     3131.05     3195.26     50.16 o 
  -2   4  20       86.88      101.06      5.04 o 
  -1   4  20      306.02      294.42      4.76 o 
   0   4  20      104.16       97.69      3.46 o 
   1   4  20      283.19      255.90     10.73 o 
   2   4  20      101.70      119.05      4.40 o 
   3   4  20     3126.21     3199.30     58.07 o 
   4   4  20      256.62      246.41      8.45 o 
   5   4  20       45.71       46.98     10.21 o 
   6   4  20       29.27       26.36      8.44 o 
  -6   5  20       45.72       79.72     16.01 o 
  -5   5  20       71.37       64.61      7.77 o 
  -4   5  20      148.89      151.79     11.51 o 
  -3   5  20      171.10      150.03      5.10 o 
  -2   5  20      562.72      560.78      6.86 o 
  -1   5  20      762.33      791.80      9.44 o 
   0   5  20      422.82      378.15      6.39 o 
   1   5  20      796.00      810.89     12.02 o 
   2   5  20      585.38      588.54     10.61 o 
   3   5  20      164.23      160.78      7.84 o 
   4   5  20      130.16      127.30      9.29 o 
   5   5  20       68.75       56.96      7.37 o 
   6   5  20       45.43       26.13      8.43 o 
  -6   6  20      137.99      155.13     14.32 o 
  -5   6  20      226.89      248.82     12.18 o 
  -4   6  20       91.11       89.68      5.56 o 
  -3   6  20      113.86      103.47      3.31 o 
  -2   6  20      109.57      121.75      3.79 o 
  -1   6  20     2794.50     2793.91     28.37 o 
   0   6  20      257.98      221.93      8.70 o 
   1   6  20     2741.02     2764.29     33.38 o 
   2   6  20      113.43      119.60     10.27 o 
   3   6  20      118.85      107.63      5.66 o 
   4   6  20       84.21       80.63      6.17 o 
   5   6  20      217.56      234.35     10.21 o 
   6   6  20      142.49      171.69     19.15 o 
  -6   7  20      153.98      168.31     13.81 o 
  -5   7  20        7.59       13.88      7.60 o 
  -4   7  20      289.26      271.83     14.89 o 
  -3   7  20     1445.98     1539.48     19.74 o 
  -2   7  20      340.30      342.58      5.63 o 
  -1   7  20      200.55      193.28      4.12 o 
   0   7  20     1166.84     1160.18     13.92 o 
   1   7  20      198.61      190.59      4.39 o 
   2   7  20      345.36      371.16     11.34 o 
   3   7  20     1418.66     1508.24     31.56 o 
   4   7  20      263.72      248.43     17.72 o 
   5   7  20        7.83        5.30     11.57 o 
   6   7  20      152.74      193.31     28.15 o 
  -6   8  20       97.66      116.63     13.87 o 
  -5   8  20       48.16       43.00      8.46 o 
  -4   8  20       75.43       58.94      6.42 o 
  -3   8  20     1607.98     1646.53     22.68 o 
  -2   8  20     1503.74     1555.41     18.96 o 
  -1   8  20      672.03      650.62      9.98 o 
   0   8  20       36.31       36.70      2.58 o 
   1   8  20      694.20      668.70      9.57 o 
   2   8  20     1499.04     1544.25     23.34 o 
   3   8  20     1664.95     1758.02     36.82 o 
   4   8  20       81.82       80.18      8.48 o 
   5   8  20       44.10       24.16      8.07 o 
   6   8  20       92.52       99.02     12.33 o 
  -5   9  20      238.76      257.31     14.51 o 
  -4   9  20      170.66      147.33     13.28 o 
  -3   9  20       99.72      115.76      5.04 o 
  -2   9  20      794.77      826.07     12.54 o 
  -1   9  20      201.03      191.11      5.50 o 
   0   9  20     1061.57     1028.01     13.52 o 
   1   9  20      192.37      177.27      4.56 o 
   2   9  20      798.87      824.67     17.04 o 
   3   9  20      111.81      116.02      6.87 o 
   4   9  20      166.99      153.75      9.91 o 
   5   9  20      231.14      226.57     12.95 o 
  -5  10  20      179.70      178.94     12.36 o 
  -4  10  20      109.40      109.38     13.43 o 
  -3  10  20      132.41      132.07      5.97 o 
  -2  10  20        7.70        3.23      2.82 o 
  -1  10  20       12.18        9.81      3.33 o 
   0  10  20      153.31      175.82      6.54 o 
   1  10  20       12.15       12.30      2.75 o 
   2  10  20        8.22       10.67      3.26 o 
   3  10  20      142.13      165.39     10.98 o 
   4  10  20      117.47      121.46      8.86 o 
   5  10  20      180.35      152.52     11.50 o 
  -5  11  20       40.63       28.06     14.22 o 
  -4  11  20        1.24       14.08      6.13 o 
  -3  11  20       16.87       12.18      4.09 o 
  -2  11  20      277.47      277.24      7.15 o 
  -1  11  20     1142.19     1164.90     17.25 o 
   0  11  20      363.66      338.16      8.43 o 
   1  11  20     1192.72     1199.47     17.14 o 
   2  11  20      277.30      277.22     16.24 o 
   3  11  20       17.03       15.95      5.28 o 
   4  11  20        0.94       -8.86      8.86 o 
   5  11  20       41.75       46.17     11.01 o 
  -5  12  20        2.46       -2.00      8.90 o 
  -4  12  20       87.46       63.07     11.74 o 
  -3  12  20      693.55      730.91     16.33 o 
  -2  12  20      451.56      444.48     17.53 o 
  -1  12  20       18.52       11.74      3.77 o 
   0  12  20        5.84        7.61      5.13 o 
   1  12  20       21.98       30.83      5.82 o 
   2  12  20      462.66      451.26     11.26 o 
   3  12  20      673.71      706.39     15.14 o 
   4  12  20       86.28       70.67     10.99 o 
   5  12  20        2.34        5.42     11.71 o 
  -4  13  20       86.70       74.89     10.18 o 
  -3  13  20       27.44       33.80      6.43 o 
  -2  13  20        3.19        2.73      3.80 o 
  -1  13  20       38.12       29.89      4.57 o 
   0  13  20       15.42       10.88      4.38 o 
   1  13  20       33.90       31.83      5.06 o 
   2  13  20        1.62       -0.85      5.45 o 
   3  13  20       27.59       33.22      6.10 o 
   4  13  20       91.49      114.45     21.74 o 
  -4  14  20       28.17       36.81      8.65 o 
  -3  14  20      194.09      171.36     17.62 o 
  -2  14  20       26.52       16.34      4.68 o 
  -1  14  20      549.00      586.54     20.93 o 
   0  14  20      204.83      222.96      8.12 o 
   1  14  20      562.01      598.00     19.50 o 
   2  14  20       23.09       11.52      7.04 o 
   3  14  20      178.51      176.52     23.56 o 
   4  14  20       33.34       33.78     14.69 o 
  -3  15  20       25.47        8.43     10.42 o 
  -2  15  20       97.63      111.76      6.65 o 
  -1  15  20       99.51       86.57      5.83 o 
   0  15  20      527.95      545.54     20.22 o 
   1  15  20      100.93       82.27      8.96 o 
   2  15  20       91.23      101.50      9.71 o 
   3  15  20       23.83       17.79     10.24 o 
  -3  16  20        3.42        6.01      9.01 o 
  -2  16  20       10.10        7.46      5.47 o 
  -1  16  20      302.82      292.33     11.12 o 
   0  16  20       11.37       29.72      6.02 o 
   1  16  20      319.87      284.51     15.14 o 
   2  16  20        8.76       23.15     10.46 o 
   3  16  20        4.01       -4.31     11.65 o 
  -2  17  20       46.99       57.49      6.59 o 
  -1  17  20       75.09       74.55      9.09 o 
   0  17  20       31.32       32.18      7.58 o 
   1  17  20       67.81       53.64      8.70 o 
   2  17  20       46.59       52.79     13.28 o 
  -1  18  20       12.83       21.37      6.87 o 
   0  18  20      238.86      280.29     18.42 o 
   1  18  20       13.96       17.47      9.79 o 
   1   0  21       97.72       91.61      4.78 o 
   2   0  21       45.39       46.82      3.99 o 
   3   0  21     2134.45     2239.93     37.13 o 
   4   0  21      705.36      716.18     26.40 o 
   5   0  21      566.32      544.60     15.23 o 
   6   0  21       11.13       12.23      7.36 o 
  -6   1  21      143.58      141.96     13.74 o 
  -5   1  21       32.28       31.18      6.86 o 
  -4   1  21      314.28      293.43     10.00 o 
  -3   1  21      689.75      677.34     19.56 o 
  -2   1  21      496.87      532.96      8.87 o 
  -1   1  21      143.71      156.18     13.31 o 
   0   1  21      342.51      401.48     40.34 o 
   1   1  21      141.38      138.74      3.92 o 
   2   1  21      508.57      537.54     10.86 o 
   3   1  21      684.32      685.47     36.71 o 
   4   1  21      323.05      316.26     13.97 o 
   5   1  21       38.20       28.14      7.94 o 
   6   1  21      140.80      132.58     10.40 o 
  -6   2  21       26.41       33.89      9.00 o 
  -5   2  21       80.53       88.87     11.01 o 
  -4   2  21       59.41       59.69      5.47 o 
  -3   2  21     1042.44      995.05     16.73 o 
  -2   2  21     1739.56     1792.42     24.86 o 
  -1   2  21      632.50      614.29      8.84 o 
   0   2  21     1735.18     1837.72     28.59 o 
   1   2  21      607.93      595.80     17.73 o 
   2   2  21     1737.94     1781.93     33.33 o 
   3   2  21     1005.69      960.73     21.48 o 
   4   2  21       68.37       78.71     13.00 o 
   5   2  21       83.31       97.09      8.26 o 
   6   2  21       28.40        7.68     10.79 o 
  -6   3  21       51.71       55.42      8.23 o 
  -5   3  21       24.55       39.07      9.20 o 
  -4   3  21      298.19      285.04     12.58 o 
  -3   3  21      642.71      619.15     18.45 o 
  -2   3  21       80.86       70.84      4.45 o 
  -1   3  21      367.67      331.50      7.07 o 
   0   3  21       26.25       19.66      4.63 o 
   1   3  21      404.50      360.92      9.77 o 
   2   3  21       72.23       64.24      3.40 o 
   3   3  21      676.49      690.13     14.23 o 
   4   3  21      298.33      267.55     18.03 o 
   5   3  21       21.35       13.50      5.64 o 
   6   3  21       47.83       53.22      8.30 o 
  -6   4  21      206.39      202.56     14.73 o 
  -5   4  21       44.64       40.29      7.38 o 
  -4   4  21      495.12      509.61     28.48 o 
  -3   4  21      807.38      764.26     14.31 o 
  -2   4  21     1488.14     1474.49     15.33 o 
  -1   4  21      703.40      695.01      8.88 o 
   0   4  21     2353.76     2243.75     28.57 o 
   1   4  21      737.45      708.47     12.54 o 
   2   4  21     1459.93     1427.15     24.25 o 
   3   4  21      828.26      811.17     18.64 o 
   4   4  21      497.23      480.40     15.93 o 
   5   4  21       42.63       37.07      7.88 o 
   6   4  21      212.58      194.17     15.88 o 
  -6   5  21        0.25      -11.12     11.12 o 
  -5   5  21       21.91       17.82      6.87 o 
  -4   5  21      574.27      579.27     14.30 o 
  -3   5  21     1477.31     1524.99     25.12 o 
  -2   5  21      202.92      183.98      3.40 o 
  -1   5  21       10.37       11.64      1.73 o 
   0   5  21       17.92       23.44      2.32 o 
   1   5  21        7.74        6.42      2.47 o 
   2   5  21      198.52      191.06      6.71 o 
   3   5  21     1511.52     1645.21     44.65 o 
   4   5  21      569.94      577.39     15.16 o 
   5   5  21       21.80       18.46      6.97 o 
   6   5  21        0.33        1.95     17.45 o 
  -6   6  21       42.31       48.73     10.83 o 
  -5   6  21       29.66       25.12      7.30 o 
  -4   6  21      653.59      698.73     14.71 o 
  -3   6  21      339.04      330.04      8.55 o 
  -2   6  21      858.96      834.21      9.95 o 
  -1   6  21     2785.53     2802.86     30.77 o 
   0   6  21       23.04       25.08      2.40 o 
   1   6  21     2829.68     2874.46     34.77 o 
   2   6  21      875.11      835.18     16.24 o 
   3   6  21      339.32      339.95     14.10 o 
   4   6  21      632.32      659.61     47.08 o 
   5   6  21       31.86       34.51      7.64 o 
   6   6  21       40.40       30.08     13.05 o 
  -6   7  21       20.80       35.68     10.66 o 
  -5   7  21       36.70       21.57     11.17 o 
  -4   7  21      857.96      877.11     18.17 o 
  -3   7  21      167.72      148.83      6.39 o 
  -2   7  21      101.33      122.82      3.90 o 
  -1   7  21     1297.24     1237.70     21.26 o 
   0   7  21     1921.19     1883.02     20.86 o 
   1   7  21     1307.17     1248.55     16.97 o 
   2   7  21      103.15      126.32     11.68 o 
   3   7  21      173.39      160.22     15.44 o 
   4   7  21      867.84      910.49     19.16 o 
   5   7  21       38.69       29.70      7.43 o 
   6   7  21       21.02       49.56     24.02 o 
  -5   8  21        0.44        0.82      7.53 o 
  -4   8  21        4.45       -7.95      7.95 o 
  -3   8  21       26.97       21.33      4.51 o 
  -2   8  21      231.72      196.13      4.73 o 
  -1   8  21      195.80      186.42      4.26 o 
   0   8  21       73.91       63.87      3.53 o 
   1   8  21      184.74      164.90      6.04 o 
   2   8  21      228.97      195.66      6.17 o 
   3   8  21       30.27       29.09      7.07 o 
   4   8  21        4.87        7.08      8.15 o 
   5   8  21        1.49       -9.44      9.44 o 
  -5   9  21      166.06      162.56     11.89 o 
  -4   9  21       42.75       49.04      8.50 o 
  -3   9  21     1164.48     1248.05     24.46 o 
  -2   9  21      572.95      558.37      9.64 o 
  -1   9  21      369.88      333.19      7.03 o 
   0   9  21      506.91      507.98      8.98 o 
   1   9  21      340.51      317.60      6.11 o 
   2   9  21      539.98      533.47     16.67 o 
   3   9  21     1180.74     1318.13     41.50 o 
   4   9  21       37.09       20.94      8.29 o 
   5   9  21      163.67      166.32     19.16 o 
  -5  10  21      152.38      161.96     12.62 o 
  -4  10  21      310.01      299.52     12.09 o 
  -3  10  21      174.02      168.73      7.80 o 
  -2  10  21      308.90      302.21      6.71 o 
  -1  10  21      254.26      231.40      6.48 o 
   0  10  21        6.30        5.76      4.21 o 
   1  10  21      247.48      220.85     10.34 o 
   2  10  21      304.56      333.16     21.04 o 
   3  10  21      161.74      148.47     10.98 o 
   4  10  21      307.56      332.14     22.88 o 
   5  10  21      145.94      159.00     12.23 o 
  -5  11  21      320.09      364.02     17.81 o 
  -4  11  21       41.79       31.87     11.19 o 
  -3  11  21       40.21       52.14     22.75 o 
  -2  11  21      807.35      790.66     15.71 o 
  -1  11  21     3643.25     3809.90     47.37 o 
   0  11  21      294.91      289.45      7.56 o 
   1  11  21     3632.75     3742.59     44.02 o 
   2  11  21      804.39      795.97     16.55 o 
   3  11  21       38.53       36.31     12.01 o 
   4  11  21       41.44       43.35      7.66 o 
   5  11  21      315.77      336.45     17.15 o 
  -4  12  21      247.71      225.24     12.18 o 
  -3  12  21      210.57      223.00     11.38 o 
  -2  12  21       11.42        9.47      3.44 o 
  -1  12  21      312.27      299.35      8.00 o 
   0  12  21       49.70       38.81      7.20 o 
   1  12  21      326.95      321.94     11.41 o 
   2  12  21        7.41       19.16      4.61 o 
   3  12  21      209.58      188.87      8.98 o 
   4  12  21      256.45      260.64     12.96 o 
  -4  13  21       42.45       37.30      8.51 o 
  -3  13  21      121.87      126.82      9.81 o 
  -2  13  21      262.78      264.97     16.29 o 
  -1  13  21      154.80      140.17      6.16 o 
   0  13  21       19.99       22.32      4.82 o 
   1  13  21      163.13      156.56     14.59 o 
   2  13  21      262.30      278.38     15.30 o 
   3  13  21      115.29       91.59      7.28 o 
   4  13  21       45.14       21.05     15.55 o 
  -4  14  21       25.03       24.14      8.33 o 
  -3  14  21      229.82      224.84     13.57 o 
  -2  14  21      410.19      381.12     13.30 o 
  -1  14  21      163.19      166.07     14.90 o 
   0  14  21      247.51      213.03      9.22 o 
   1  14  21      159.50      144.99      8.07 o 
   2  14  21      400.37      401.28     25.07 o 
   3  14  21      224.21      217.65     26.30 o 
   4  14  21       26.94        1.92     18.46 o 
  -3  15  21      138.29      148.24     20.40 o 
  -2  15  21       74.22       80.12     12.79 o 
  -1  15  21       70.14       80.13      7.43 o 
   0  15  21       93.01      113.83      8.33 o 
   1  15  21       65.30       66.29      8.14 o 
   2  15  21       73.54       80.15      9.60 o 
   3  15  21      139.11      158.12     14.83 o 
  -3  16  21       40.05       60.52     17.25 o 
  -2  16  21        1.89       -1.14      6.61 o 
  -1  16  21      184.79      200.80     18.71 o 
   0  16  21      716.62      771.41     18.57 o 
   1  16  21      172.95      199.38     26.40 o 
   2  16  21        2.91       -3.27     11.94 o 
   3  16  21       40.39       53.91     21.25 o 
  -2  17  21       16.39       14.59      6.35 o 
  -1  17  21      123.24      114.47      9.03 o 
   0  17  21       21.89       19.96     12.72 o 
   1  17  21      122.95      122.96     16.22 o 
   2  17  21       15.36       31.38     23.91 o 
  -1  18  21       19.81       12.45      8.76 o 
   0  18  21      254.11      273.29     26.18 o 
   1  18  21       24.04       19.17     12.30 o 
   0   0  22       15.10       73.43      6.80 o 
   1   0  22      486.86      464.41      8.59 o 
   2   0  22     3138.06     3003.25     44.01 o 
   3   0  22     3514.72     3511.08     60.26 o 
   4   0  22      415.36      421.40     13.21 o 
   5   0  22      157.47      164.51     22.05 o 
   6   0  22        0.77       -0.87      8.47 o 
  -6   1  22      402.89      449.48     17.23 o 
  -5   1  22      158.44      150.21      8.73 o 
  -4   1  22      166.96      161.32     11.19 o 
  -3   1  22      317.01      332.15      9.57 o 
  -2   1  22     2189.11     2192.85     29.64 o 
  -1   1  22     1520.28     1583.49     45.10 o 
   0   1  22     2460.13     2381.42     44.23 o 
   1   1  22     1463.45     1523.26     27.24 o 
   2   1  22     2203.93     2161.46     37.90 o 
   3   1  22      312.73      312.89     10.98 o 
   4   1  22      155.96      150.14      8.12 o 
   5   1  22      161.09      162.90      9.92 o 
   6   1  22      407.76      436.53     18.26 o 
  -6   2  22       31.34       28.75     11.16 o 
  -5   2  22       28.30       30.04      6.27 o 
  -4   2  22      291.36      289.17     10.44 o 
  -3   2  22      342.93      386.02      9.32 o 
  -2   2  22      613.15      617.34     10.16 o 
  -1   2  22      348.48      359.35      6.13 o 
   0   2  22       99.61      112.35      6.18 o 
   1   2  22      318.24      322.08     12.24 o 
   2   2  22      631.33      626.83     16.43 o 
   3   2  22      339.48      353.05     11.69 o 
   4   2  22      261.21      248.09     16.28 o 
   5   2  22       28.10       50.92      8.71 o 
   6   2  22       30.40       33.80      9.00 o 
  -6   3  22       11.17       15.17      7.89 o 
  -5   3  22      348.60      338.95     14.92 o 
  -4   3  22      243.11      213.26     11.71 o 
  -3   3  22       56.73       48.28      4.15 o 
  -2   3  22      259.10      259.25      5.73 o 
  -1   3  22      614.63      564.49      8.11 o 
   0   3  22      276.23      308.91     10.74 o 
   1   3  22      617.22      571.11     13.25 o 
   2   3  22      279.82      288.49      6.18 o 
   3   3  22       57.43       39.08      4.99 o 
   4   3  22      242.41      234.88      9.74 o 
   5   3  22      348.89      366.50     15.99 o 
   6   3  22       11.76       -5.46      8.24 o 
  -6   4  22       93.09       95.41     11.70 o 
  -5   4  22       95.45       75.76      8.96 o 
  -4   4  22       64.21       79.41      6.63 o 
  -3   4  22     1189.97     1242.61     22.05 o 
  -2   4  22      531.64      497.86      8.08 o 
  -1   4  22      576.86      572.14      7.81 o 
   0   4  22      119.21       99.57      4.21 o 
   1   4  22      581.73      559.15     10.13 o 
   2   4  22      558.34      540.16     11.05 o 
   3   4  22     1195.30     1204.25     20.93 o 
   4   4  22       67.60       92.55     10.77 o 
   5   4  22       92.92      100.49      9.36 o 
   6   4  22      104.09      113.59     18.70 o 
  -6   5  22       68.42       87.65     13.18 o 
  -5   5  22      110.44       94.51      8.89 o 
  -4   5  22       12.84        7.45      8.57 o 
  -3   5  22      545.87      545.90     12.64 o 
  -2   5  22      997.56      946.95     10.92 o 
  -1   5  22      636.06      596.98     14.01 o 
   0   5  22       76.76       58.07      3.29 o 
   1   5  22      612.43      575.92     17.01 o 
   2   5  22      989.33      949.91     20.51 o 
   3   5  22      554.59      569.97     13.39 o 
   4   5  22       15.02       22.27      5.36 o 
   5   5  22      109.88       84.80      8.92 o 
   6   5  22       68.00       67.88     12.69 o 
  -6   6  22       52.77       44.80     10.57 o 
  -5   6  22      543.23      605.05     20.22 o 
  -4   6  22       77.03       70.09      8.96 o 
  -3   6  22      558.76      540.65     19.19 o 
  -2   6  22      283.02      315.49      5.48 o 
  -1   6  22     1532.78     1504.80     22.83 o 
   0   6  22       69.00       67.54      3.40 o 
   1   6  22     1595.95     1601.55     23.68 o 
   2   6  22      274.35      313.27     20.39 o 
   3   6  22      561.25      552.87     15.60 o 
   4   6  22       81.98       86.27      7.70 o 
   5   6  22      527.80      610.00     20.21 o 
   6   6  22       55.31       16.53     13.84 o 
  -5   7  22      137.16      154.63     11.17 o 
  -4   7  22      107.77       96.86      6.21 o 
  -3   7  22      164.21      164.91      6.72 o 
  -2   7  22      535.32      492.02     12.43 o 
  -1   7  22      632.51      603.01     24.14 o 
   0   7  22        0.71        5.75      3.12 o 
   1   7  22      668.65      630.60     10.38 o 
   2   7  22      492.72      459.17     11.15 o 
   3   7  22      152.92      156.50      7.95 o 
   4   7  22      101.52      102.55     11.89 o 
   5   7  22      139.84      165.86     21.07 o 
  -5   8  22       36.96       37.82      8.63 o 
  -4   8  22      144.23      124.27      7.40 o 
  -3   8  22      329.32      328.05      9.21 o 
  -2   8  22      199.08      183.87     10.21 o 
  -1   8  22      391.52      381.59      8.96 o 
   0   8  22      102.71       98.03      5.33 o 
   1   8  22      406.55      382.11      7.56 o 
   2   8  22      199.13      172.70      5.76 o 
   3   8  22      344.87      329.20     11.38 o 
   4   8  22      153.33      140.10     11.91 o 
   5   8  22       39.72       36.53     11.39 o 
  -5   9  22       37.69       57.11      9.72 o 
  -4   9  22       65.10       72.76      6.87 o 
  -3   9  22      101.55       83.62      6.36 o 
  -2   9  22      422.92      442.24      8.68 o 
  -1   9  22       46.02       44.39      3.52 o 
   0   9  22      303.53      335.07      7.01 o 
   1   9  22       44.77       46.03      4.19 o 
   2   9  22      426.12      435.12     11.97 o 
   3   9  22      109.25       86.41      7.89 o 
   4   9  22       65.57       70.27      9.09 o 
   5   9  22       39.33       46.50      9.93 o 
  -5  10  22      141.17      156.88     13.01 o 
  -4  10  22      263.02      260.20     10.63 o 
  -3  10  22       35.02       29.19     10.00 o 
  -2  10  22        3.80        2.83      3.62 o 
  -1  10  22      108.44      106.28      4.54 o 
   0  10  22       18.52       13.50      7.65 o 
   1  10  22      115.19      118.18      4.07 o 
   2  10  22        3.23        9.32      7.31 o 
   3  10  22       33.37       17.92      7.93 o 
   4  10  22      267.14      261.70     14.13 o 
   5  10  22      134.35      163.66     13.06 o 
  -5  11  22        6.74       -8.57     20.18 o 
  -4  11  22       10.77       25.32      6.84 o 
  -3  11  22      102.29       95.91      7.21 o 
  -2  11  22      252.68      225.32     10.09 o 
  -1  11  22      573.63      558.66     10.63 o 
   0  11  22      690.26      674.90     18.51 o 
   1  11  22      603.19      581.29     10.22 o 
   2  11  22      254.42      231.88      8.58 o 
   3  11  22      102.78       94.57     12.01 o 
   4  11  22       12.62        7.36      7.18 o 
   5  11  22        7.74       13.26     10.57 o 
  -4  12  22       45.63       18.96     12.89 o 
  -3  12  22      284.39      299.96     10.89 o 
  -2  12  22      174.47      191.18      6.08 o 
  -1  12  22      323.93      321.87     13.67 o 
   0  12  22      555.48      546.19     11.10 o 
   1  12  22      311.27      304.39     12.70 o 
   2  12  22      178.53      179.96      9.84 o 
   3  12  22      282.38      269.79     10.89 o 
   4  12  22       46.38       33.85     20.05 o 
  -4  13  22       63.38       54.25      8.85 o 
  -3  13  22       52.24       47.22      8.27 o 
  -2  13  22      162.04      138.18      8.94 o 
  -1  13  22      146.64      129.39      6.32 o 
   0  13  22      506.03      521.26     11.37 o 
   1  13  22      145.25      135.61      6.56 o 
   2  13  22      166.72      150.60      9.96 o 
   3  13  22       53.32       44.66      7.69 o 
   4  13  22       65.91       65.11     15.44 o 
  -4  14  22       23.15       23.52      9.36 o 
  -3  14  22      263.61      270.84     13.48 o 
  -2  14  22        9.27       10.47      4.39 o 
  -1  14  22      378.10      385.65      9.20 o 
   0  14  22       16.44       14.84      7.65 o 
   1  14  22      373.25      359.50     15.24 o 
   2  14  22        6.56       11.81     10.48 o 
   3  14  22      262.32      279.98     22.66 o 
   4  14  22       23.99       16.56     10.24 o 
  -3  15  22        3.17       -9.78     10.53 o 
  -2  15  22      311.61      306.32     10.31 o 
  -1  15  22        2.66        1.70      5.04 o 
   0  15  22       61.11       82.34      6.20 o 
   1  15  22        1.78        7.39      5.75 o 
   2  15  22      327.60      371.52     20.05 o 
   3  15  22        2.42       -5.08     10.36 o 
  -2  16  22       41.65       24.32      7.06 o 
  -1  16  22      491.82      522.70     14.03 o 
   0  16  22       47.95       65.88      7.52 o 
   1  16  22      492.10      462.52     22.39 o 
   2  16  22       36.54       56.53      9.54 o 
  -2  17  22      257.39      246.11     12.09 o 
  -1  17  22        0.95        4.99      9.16 o 
   0  17  22       15.38       16.52      7.76 o 
   1  17  22        1.89        0.92      7.61 o 
   2  17  22      254.45      254.04     27.19 o 
   1   0  23      499.28      499.16     10.33 o 
   2   0  23        2.09        4.68      2.25 o 
   3   0  23        9.17       11.12      4.03 o 
   4   0  23       15.79       18.95      6.96 o 
   5   0  23      105.85       87.45     19.54 o 
   6   0  23      102.41       89.45      9.77 o 
  -6   1  23       18.74       11.37     11.42 o 
  -5   1  23      277.34      287.87     11.73 o 
  -4   1  23       50.92       28.10      6.87 o 
  -3   1  23      570.49      544.20     11.89 o 
  -2   1  23      653.49      681.82     11.52 o 
  -1   1  23      541.66      574.68     19.76 o 
   0   1  23      486.10      506.45     17.68 o 
   1   1  23      580.92      601.60     12.00 o 
   2   1  23      645.94      681.42     12.68 o 
   3   1  23      579.74      556.67     14.27 o 
   4   1  23       49.32       38.19      5.84 o 
   5   1  23      263.86      271.48     11.41 o 
   6   1  23       15.36      -10.11     10.11 o 
  -6   2  23       21.82       23.29      9.55 o 
  -5   2  23      178.42      175.14     10.66 o 
  -4   2  23      167.74      162.75      8.10 o 
  -3   2  23      158.60      163.45     11.82 o 
  -2   2  23      860.49      870.07     19.43 o 
  -1   2  23      359.58      370.68     12.17 o 
   0   2  23       70.88       64.04      5.48 o 
   1   2  23      339.13      325.74     12.11 o 
   2   2  23      812.26      822.06     14.50 o 
   3   2  23      161.43      156.82     11.43 o 
   4   2  23      162.55      136.26      8.31 o 
   5   2  23      176.19      176.98     10.18 o 
   6   2  23       22.36       25.80     10.66 o 
  -6   3  23       54.70       71.12      9.16 o 
  -5   3  23      229.86      216.11     10.96 o 
  -4   3  23      353.65      379.58     10.84 o 
  -3   3  23      371.24      412.61     11.38 o 
  -2   3  23      502.37      434.14      8.62 o 
  -1   3  23      195.82      192.97      4.09 o 
   0   3  23     1214.62     1241.59     17.54 o 
   1   3  23      217.30      211.74     14.73 o 
   2   3  23      515.53      444.79     10.99 o 
   3   3  23      362.54      386.22     11.33 o 
   4   3  23      356.29      387.58     12.79 o 
   5   3  23      229.26      269.30     28.56 o 
   6   3  23       57.05       73.09     28.60 o 
  -6   4  23      183.22      198.44     13.53 o 
  -5   4  23      202.11      174.71     11.48 o 
  -4   4  23       93.62       98.19      6.49 o 
  -3   4  23      298.93      316.86      8.29 o 
  -2   4  23      334.42      361.20      7.34 o 
  -1   4  23       29.62       22.75      2.36 o 
   0   4  23      935.89      930.85     16.82 o 
   1   4  23       24.40       19.54      2.55 o 
   2   4  23      321.50      346.62      8.47 o 
   3   4  23      307.48      303.47     11.62 o 
   4   4  23       85.62       82.76     17.78 o 
   5   4  23      206.98      215.46     16.88 o 
   6   4  23      187.69      181.85     12.83 o 
  -6   5  23       10.41        2.81      9.87 o 
  -5   5  23      104.97       92.92     11.56 o 
  -4   5  23      279.78      271.61     13.67 o 
  -3   5  23      919.49      962.98     18.06 o 
  -2   5  23      111.55      108.42      5.63 o 
  -1   5  23      198.05      173.91      4.01 o 
   0   5  23       86.63      100.37      6.54 o 
   1   5  23      186.53      159.65      7.20 o 
   2   5  23      109.38      111.21      8.20 o 
   3   5  23      915.89      949.47     20.34 o 
   4   5  23      260.76      273.04     10.46 o 
   5   5  23      101.97       81.22      9.22 o 
   6   5  23        9.90        1.53     16.17 o 
  -5   6  23       91.66       87.10     12.89 o 
  -4   6  23      105.90      102.89      6.43 o 
  -3   6  23      184.27      183.75      6.72 o 
  -2   6  23      338.21      326.58      9.09 o 
  -1   6  23      255.40      256.30      5.01 o 
   0   6  23       82.51       92.65      4.22 o 
   1   6  23      262.77      277.11      5.58 o 
   2   6  23      336.33      332.68      9.08 o 
   3   6  23      188.85      173.28      6.94 o 
   4   6  23      100.96      126.88      7.29 o 
   5   6  23       91.45      104.15     18.58 o 
  -5   7  23       38.04       31.78     10.40 o 
  -4   7  23       42.11       54.35      5.53 o 
  -3   7  23      582.19      607.71     13.33 o 
  -2   7  23       28.09       38.44      2.78 o 
  -1   7  23      356.33      334.82     10.07 o 
   0   7  23     2168.04     2214.23     36.11 o 
   1   7  23      354.28      339.07     10.72 o 
   2   7  23       24.62       37.02      4.41 o 
   3   7  23      587.67      604.53     32.41 o 
   4   7  23       36.66       30.94      5.94 o 
   5   7  23       39.56       28.90     10.02 o 
  -5   8  23       15.03       -1.25      9.43 o 
  -4   8  23       24.37       26.31      5.69 o 
  -3   8  23      374.35      436.61     16.70 o 
  -2   8  23       58.59       45.47      3.21 o 
  -1   8  23      536.82      497.99      8.79 o 
   0   8  23     1504.55     1513.76     19.86 o 
   1   8  23      529.72      494.26      9.54 o 
   2   8  23       56.93       50.83      5.43 o 
   3   8  23      369.56      439.83     10.97 o 
   4   8  23       24.01       24.11      7.79 o 
   5   8  23       15.74       23.12      8.21 o 
  -5   9  23        9.18       11.38     10.31 o 
  -4   9  23      205.82      227.91      9.77 o 
  -3   9  23      176.50      207.56      8.62 o 
  -2   9  23       75.35       74.83      3.89 o 
  -1   9  23        8.65        5.08      3.93 o 
   0   9  23      427.47      471.32     10.47 o 
   1   9  23       13.24       12.77      2.74 o 
   2   9  23       64.92       65.88      5.32 o 
   3   9  23      176.13      185.69     10.52 o 
   4   9  23      198.95      221.20     10.51 o 
   5   9  23        9.10       -0.44      9.04 o 
  -5  10  23       27.79       20.00      9.60 o 
  -4  10  23       41.37       52.48      7.69 o 
  -3  10  23       83.60       95.82      7.01 o 
  -2  10  23      142.65      138.32      4.85 o 
  -1  10  23      828.53      810.01     18.63 o 
   0  10  23       70.30       59.09      4.38 o 
   1  10  23      811.38      813.30     12.89 o 
   2  10  23      153.28      148.38      9.04 o 
   3  10  23       78.78       85.55     17.68 o 
   4  10  23       39.71       20.35      8.48 o 
   5  10  23       29.30       13.89      9.18 o 
  -4  11  23       30.57       25.66      6.56 o 
  -3  11  23       44.26       63.99      6.48 o 
  -2  11  23       29.22       25.13      6.14 o 
  -1  11  23      147.93      122.19      6.42 o 
   0  11  23       10.77       17.43      7.13 o 
   1  11  23      153.48      124.36      5.36 o 
   2  11  23       30.16       26.88      6.66 o 
   3  11  23       43.30       48.50      8.01 o 
   4  11  23       31.62       17.99      7.99 o 
  -4  12  23      113.78      115.52     11.10 o 
  -3  12  23       59.63       62.74      9.49 o 
  -2  12  23       22.94       15.36      5.04 o 
  -1  12  23      157.76      150.20      8.90 o 
   0  12  23      963.68     1017.17     28.59 o 
   1  12  23      165.18      141.50      9.38 o 
   2  12  23       28.81       30.31      5.86 o 
   3  12  23       61.60       49.67      7.08 o 
   4  12  23      114.41      121.28      9.14 o 
  -4  13  23       23.76       24.70      7.69 o 
  -3  13  23      156.68      179.31     10.15 o 
  -2  13  23      287.35      265.31     10.45 o 
  -1  13  23       50.33       31.16      5.07 o 
   0  13  23      512.43      530.72     21.98 o 
   1  13  23       49.54       35.47      5.01 o 
   2  13  23      286.79      266.79     11.80 o 
   3  13  23      147.24      151.06     19.20 o 
   4  13  23       24.12       33.90      9.10 o 
  -3  14  23      114.24      121.57     10.83 o 
  -2  14  23      394.86      392.81     16.29 o 
  -1  14  23       64.56       62.40      5.04 o 
   0  14  23      379.82      410.03     13.26 o 
   1  14  23       65.37       73.50      6.89 o 
   2  14  23      382.39      353.06     13.89 o 
   3  14  23      113.77      117.82     13.00 o 
  -3  15  23        6.23       -0.84      9.46 o 
  -2  15  23        0.77       -3.16      7.39 o 
  -1  15  23      113.81      129.63      7.28 o 
   0  15  23       83.64       85.26      6.72 o 
   1  15  23      116.07      126.00      8.64 o 
   2  15  23        0.31       -1.95      9.07 o 
   3  15  23        6.86       20.92     19.00 o 
  -2  16  23       21.18       38.22      9.55 o 
  -1  16  23        7.92       12.59      5.83 o 
   0  16  23      474.37      490.72     13.74 o 
   1  16  23        6.01       28.54      8.02 o 
   2  16  23       19.27       14.59      9.48 o 
  -1  17  23        7.08        6.81      6.54 o 
   0  17  23       38.12       12.92     11.91 o 
   1  17  23        5.25       -2.73      8.69 o 
   0   0  24     2086.42     2098.12     56.20 o 
   1   0  24      268.78      288.51     28.47 o 
   2   0  24       55.29       45.16      7.72 o 
   3   0  24     7984.61     8346.13    120.18 o 
   4   0  24      112.18      107.77     14.30 o 
   5   0  24      120.42      106.22      9.37 o 
   6   0  24        0.99        5.84     10.91 o 
  -6   1  24      244.09      276.54     13.84 o 
  -5   1  24        9.30        0.24      5.59 o 
  -4   1  24      249.76      248.75      9.64 o 
  -3   1  24      146.59      145.80     10.27 o 
  -2   1  24     1197.86     1177.66     17.87 o 
  -1   1  24     1017.88     1066.16     50.54 o 
   0   1  24     1198.19     1111.87     23.23 o 
   1   1  24      968.97      998.98     20.77 o 
   2   1  24     1235.91     1235.00     23.38 o 
   3   1  24      146.06      134.59      9.30 o 
   4   1  24      227.19      223.43     16.66 o 
   5   1  24        9.51        6.62     15.32 o 
   6   1  24      238.32      268.26     24.49 o 
  -6   2  24       29.01       20.83     12.04 o 
  -5   2  24        0.71       -0.86     11.83 o 
  -4   2  24       60.15       54.53      6.27 o 
  -3   2  24     1199.98     1182.30     18.75 o 
  -2   2  24      935.55      891.47     14.65 o 
  -1   2  24      537.08      513.81     10.68 o 
   0   2  24      843.36      739.24     13.13 o 
   1   2  24      547.95      504.50     13.86 o 
   2   2  24      907.10      890.09     19.77 o 
   3   2  24     1204.42     1199.20     26.47 o 
   4   2  24       71.69       70.05      9.46 o 
   5   2  24        1.31        7.77      9.55 o 
   6   2  24       29.99       18.37     10.52 o 
  -6   3  24       17.96       16.82      9.37 o 
  -5   3  24      263.14      255.42     12.45 o 
  -4   3  24        6.88        4.95      5.34 o 
  -3   3  24       88.23       94.07      5.69 o 
  -2   3  24      124.18      108.05      6.92 o 
  -1   3  24      769.34      799.14     10.93 o 
   0   3  24     1191.46     1251.08     19.89 o 
   1   3  24      765.87      785.41     23.61 o 
   2   3  24      118.18      101.42      4.74 o 
   3   3  24       84.19       87.95      5.01 o 
   4   3  24        6.66        4.32      5.10 o 
   5   3  24      265.00      256.02     15.99 o 
   6   3  24       16.18       30.81     11.12 o 
  -6   4  24      201.83      214.13     14.39 o 
  -5   4  24       57.01       69.31      8.18 o 
  -4   4  24      126.07      137.27      8.24 o 
  -3   4  24      156.73      139.81      6.04 o 
  -2   4  24     1006.62      936.78     16.01 o 
  -1   4  24      429.06      426.95      6.96 o 
   0   4  24       86.71      115.49     16.86 o 
   1   4  24      428.19      418.91      8.83 o 
   2   4  24     1030.71      972.19     17.49 o 
   3   4  24      142.09      130.21      5.95 o 
   4   4  24      124.98      138.70     11.25 o 
   5   4  24       56.90       44.82      7.65 o 
   6   4  24      212.46      211.49     13.28 o 
  -5   5  24      217.55      205.82     25.22 o 
  -4   5  24      110.46       86.82      6.76 o 
  -3   5  24      241.37      227.06      7.51 o 
  -2   5  24     2534.24     2429.29     36.44 o 
  -1   5  24      607.92      587.07      9.81 o 
   0   5  24        1.50        5.51      3.69 o 
   1   5  24      566.23      531.65     10.36 o 
   2   5  24     2542.07     2462.66     37.06 o 
   3   5  24      229.49      229.44      8.96 o 
   4   5  24      110.82       95.95      7.52 o 
   5   5  24      217.50      205.39     14.13 o 
  -5   6  24      630.28      697.78     24.07 o 
  -4   6  24        1.34       10.23      9.87 o 
  -3   6  24        9.55       10.42      4.47 o 
  -2   6  24      297.69      258.10      5.71 o 
  -1   6  24     1156.05     1157.73     14.72 o 
   0   6  24       14.09        6.68      4.12 o 
   1   6  24     1114.04     1141.20     19.95 o 
   2   6  24      303.39      267.77      7.54 o 
   3   6  24        9.62       15.53      5.55 o 
   4   6  24        1.42       -5.62      5.62 o 
   5   6  24      635.66      685.59     34.57 o 
  -5   7  24       20.52       11.56     11.84 o 
  -4   7  24      301.82      317.55     12.47 o 
  -3   7  24       59.80       42.28      7.17 o 
  -2   7  24     3841.38     3809.89     42.29 o 
  -1   7  24      483.55      471.74     14.46 o 
   0   7  24      170.83      147.18      6.57 o 
   1   7  24      463.19      442.53     16.99 o 
   2   7  24     3861.07     3846.32     82.96 o 
   3   7  24       60.73       42.35      6.07 o 
   4   7  24      300.92      308.38     10.85 o 
   5   7  24       21.19       13.87      8.39 o 
  -5   8  24      112.30      133.66     14.02 o 
  -4   8  24      162.23      150.07      8.96 o 
  -3   8  24      604.14      655.81     14.16 o 
  -2   8  24        1.32        7.20      2.94 o 
  -1   8  24     1510.38     1492.78     20.06 o 
   0   8  24       27.08       20.78      3.44 o 
   1   8  24     1512.36     1508.09     25.90 o 
   2   8  24        1.00        5.42      3.80 o 
   3   8  24      614.42      647.18     14.00 o 
   4   8  24      155.86      163.19      9.75 o 
   5   8  24      112.53      128.46     22.70 o 
  -5   9  24      131.71      118.81     12.64 o 
  -4   9  24       26.46       32.46      7.79 o 
  -3   9  24      172.35      161.46      7.69 o 
  -2   9  24       78.21       56.50      6.02 o 
  -1   9  24       17.79       30.51      5.30 o 
   0   9  24      350.08      409.01      9.54 o 
   1   9  24       17.99       21.92      2.90 o 
   2   9  24       81.68       71.49      6.25 o 
   3   9  24      173.85      171.45     19.84 o 
   4   9  24       24.59       28.15      8.05 o 
   5   9  24      131.35      111.06     15.05 o 
  -5  10  24       93.11      138.30     16.83 o 
  -4  10  24      148.20      149.45      9.23 o 
  -3  10  24       33.66       18.91      5.43 o 
  -2  10  24       51.08       47.52      4.78 o 
  -1  10  24      181.47      176.45     11.84 o 
   0  10  24      175.07      186.19      6.37 o 
   1  10  24      187.76      174.82      7.46 o 
   2  10  24       48.85       48.52      5.38 o 
   3  10  24       31.67       21.15      6.52 o 
   4  10  24      151.06      141.78      9.78 o 
   5  10  24       87.17       94.31     12.11 o 
  -4  11  24      187.93      189.58     10.61 o 
  -3  11  24       43.74       51.64      9.81 o 
  -2  11  24       83.80       90.20      5.59 o 
  -1  11  24      290.22      283.76      9.94 o 
   0  11  24     1026.10     1076.96     22.70 o 
   1  11  24      303.78      309.10     13.81 o 
   2  11  24       85.37       78.09      6.05 o 
   3  11  24       45.60       63.16      7.99 o 
   4  11  24      184.36      174.57     14.05 o 
  -4  12  24       17.78        7.56      7.46 o 
  -3  12  24      609.14      674.05     19.04 o 
  -2  12  24       89.81       71.81      8.64 o 
  -1  12  24      102.48       86.64      5.32 o 
   0  12  24       30.57       26.91      4.76 o 
   1  12  24       95.46       79.97      9.09 o 
   2  12  24       87.26       77.80     16.42 o 
   3  12  24      598.51      660.04     32.63 o 
   4  12  24       20.91       10.80      7.13 o 
  -4  13  24      113.09      122.20     11.06 o 
  -3  13  24       98.87       94.50      8.49 o 
  -2  13  24       30.58       53.41     13.48 o 
  -1  13  24      140.31      120.39      8.98 o 
   0  13  24     1717.76     1824.14     28.50 o 
   1  13  24      149.05      137.63     20.48 o 
   2  13  24       28.58       28.78      6.17 o 
   3  13  24       99.29       95.80     16.28 o 
   4  13  24      120.07      137.72     12.56 o 
  -3  14  24      139.93      137.37     17.19 o 
  -2  14  24      112.21      124.93      8.61 o 
  -1  14  24       12.63       15.87      8.44 o 
   0  14  24        6.48       13.19      5.33 o 
   1  14  24       17.64       21.20      7.98 o 
   2  14  24      116.95      114.29      9.17 o 
   3  14  24      143.15      144.04     14.13 o 
  -3  15  24       24.74       26.31     11.33 o 
  -2  15  24      271.75      306.58     14.44 o 
  -1  15  24      101.02       95.32      8.50 o 
   0  15  24        3.61        9.03      7.80 o 
   1  15  24      105.90       94.60      7.92 o 
   2  15  24      275.41      280.13     17.14 o 
   3  15  24       25.68       29.11     12.81 o 
  -2  16  24      115.80      106.62     19.72 o 
  -1  16  24       32.67       29.50      6.22 o 
   0  16  24       28.70       20.43      7.33 o 
   1  16  24       34.23       39.78      9.57 o 
   2  16  24      112.36      126.49     13.75 o 
  -1  17  24      205.18      186.96      9.94 o 
   0  17  24        0.04       13.44      7.84 o 
   1  17  24      203.66      227.11     18.65 o 
   1   0  25     1613.66     1557.61     25.96 o 
   2   0  25      346.45      354.11      7.99 o 
   3   0  25      156.03      149.44     10.69 o 
   4   0  25      153.16      147.53      7.62 o 
   5   0  25       93.85       78.03      8.67 o 
   6   0  25        2.93       -8.27     10.88 o 
  -6   1  25      140.83      125.74     11.13 o 
  -5   1  25      281.74      280.07     13.75 o 
  -4   1  25       56.22       43.58      7.65 o 
  -3   1  25       15.38       19.26      3.92 o 
  -2   1  25      103.21       90.17      5.56 o 
  -1   1  25      225.25      259.63      5.52 o 
   0   1  25      447.21      490.96     12.82 o 
   1   1  25      246.16      257.20     11.56 o 
   2   1  25      114.92      104.52      8.38 o 
   3   1  25       13.87       18.03      5.53 o 
   4   1  25       53.95       51.96      7.13 o 
   5   1  25      280.80      270.51     13.72 o 
   6   1  25      145.63      132.54     17.99 o 
  -6   2  25       13.29        0.93     11.38 o 
  -5   2  25       15.87       13.71      6.42 o 
  -4   2  25      200.52      219.14     14.05 o 
  -3   2  25      292.64      283.34     10.32 o 
  -2   2  25      501.19      502.84     15.24 o 
  -1   2  25      559.95      546.21      7.66 o 
   0   2  25       14.33       15.21     11.28 o 
   1   2  25      586.73      563.40     23.57 o 
   2   2  25      556.82      560.28     19.00 o 
   3   2  25      287.10      301.97     11.14 o 
   4   2  25      210.23      237.39     12.47 o 
   5   2  25       17.33       -0.24      8.77 o 
   6   2  25       14.04       17.15     16.29 o 
  -5   3  25      304.96      323.14     14.23 o 
  -4   3  25      356.78      345.33     13.74 o 
  -3   3  25      197.63      221.97     11.91 o 
  -2   3  25       38.44       40.91      5.47 o 
  -1   3  25      642.68      667.71      9.54 o 
   0   3  25      133.68      186.88     18.80 o 
   1   3  25      636.05      663.96     23.94 o 
   2   3  25       34.79       34.51      8.10 o 
   3   3  25      185.15      200.59     17.67 o 
   4   3  25      357.36      394.66     16.84 o 
   5   3  25      297.74      305.05     17.49 o 
  -5   4  25      109.99      118.80     11.23 o 
  -4   4  25      374.91      399.22     21.98 o 
  -3   4  25      384.62      380.05      9.76 o 
  -2   4  25      442.72      442.37     19.95 o 
  -1   4  25       81.70       81.75      3.25 o 
   0   4  25     2886.71     2796.74     42.45 o 
   1   4  25       91.79       87.57      4.05 o 
   2   4  25      431.27      433.62      9.81 o 
   3   4  25      380.87      382.71     10.29 o 
   4   4  25      389.30      483.03     31.27 o 
   5   4  25      107.41       69.73      9.34 o 
  -5   5  25       44.59       41.32      8.08 o 
  -4   5  25      150.92      154.48      8.39 o 
  -3   5  25      235.20      207.47     10.17 o 
  -2   5  25       94.08      113.89      5.42 o 
  -1   5  25      276.05      261.38      8.99 o 
   0   5  25     1022.88      999.59     15.96 o 
   1   5  25      272.79      260.46      9.72 o 
   2   5  25       94.97      128.41      8.35 o 
   3   5  25      214.59      205.45      8.04 o 
   4   5  25      164.22      164.05     18.17 o 
   5   5  25       46.71       41.14      7.94 o 
  -5   6  25      122.32      115.53      9.92 o 
  -4   6  25       15.36       14.21      5.49 o 
  -3   6  25      378.88      395.36     10.45 o 
  -2   6  25      714.97      735.10     18.91 o 
  -1   6  25      761.89      761.74     12.95 o 
   0   6  25        4.87        6.28      2.81 o 
   1   6  25      760.48      773.75     12.80 o 
   2   6  25      727.19      736.61     18.08 o 
   3   6  25      384.10      384.34     16.34 o 
   4   6  25       13.98       19.97      5.98 o 
   5   6  25      117.71       93.43     22.56 o 
  -5   7  25      119.33      110.10     12.17 o 
  -4   7  25      345.84      359.44     22.37 o 
  -3   7  25      320.06      347.05      9.76 o 
  -2   7  25      429.10      446.66     10.41 o 
  -1   7  25      122.35      127.82      4.11 o 
   0   7  25        3.44        5.83      3.09 o 
   1   7  25      124.92      125.41      4.76 o 
   2   7  25      428.27      462.18     14.34 o 
   3   7  25      308.55      332.91     14.59 o 
   4   7  25      374.30      393.29     12.21 o 
   5   7  25      110.67      107.41     11.33 o 
  -5   8  25       76.23       82.19     10.99 o 
  -4   8  25      170.72      155.50      9.52 o 
  -3   8  25      217.00      255.85      9.62 o 
  -2   8  25      373.74      371.13      9.68 o 
  -1   8  25      396.75      382.46      7.70 o 
   0   8  25      190.55      207.52      5.87 o 
   1   8  25      402.80      381.24      8.08 o 
   2   8  25      368.23      346.42     11.69 o 
   3   8  25      208.86      235.83     11.71 o 
   4   8  25      159.07      131.34     12.53 o 
   5   8  25       76.32       34.50      9.57 o 
  -5   9  25       52.74       48.69     18.31 o 
  -4   9  25       76.52       84.62     14.52 o 
  -3   9  25        8.82        9.16      5.78 o 
  -2   9  25       58.10       41.55      5.04 o 
  -1   9  25      234.44      235.04     10.66 o 
   0   9  25     1230.48     1270.75     25.91 o 
   1   9  25      213.66      205.41      9.03 o 
   2   9  25       51.31       43.15      5.04 o 
   3   9  25       10.87       15.26     14.07 o 
   4   9  25       73.84       74.59     14.52 o 
   5   9  25       58.11       21.06      8.60 o 
  -4  10  25       81.22       80.99     11.89 o 
  -3  10  25       24.55        6.86      7.39 o 
  -2  10  25      331.75      308.96     10.60 o 
  -1  10  25      485.87      488.70     14.46 o 
   0  10  25      136.45      123.08      5.60 o 
   1  10  25      501.36      506.24     12.55 o 
   2  10  25      339.73      339.52     13.45 o 
   3  10  25       26.86       24.72      7.69 o 
   4  10  25       73.90       71.92      9.39 o 
  -4  11  25       47.97       54.38      8.70 o 
  -3  11  25      157.53      134.88     10.60 o 
  -2  11  25       64.55       61.10      6.34 o 
  -1  11  25      416.89      396.20      9.48 o 
   0  11  25      291.90      273.91      7.87 o 
   1  11  25      432.89      404.97     11.00 o 
   2  11  25       63.89       62.95      7.81 o 
   3  11  25      158.69      133.41     14.49 o 
   4  11  25       48.88       23.81     10.73 o 
  -4  12  25       84.26       69.76      8.87 o 
  -3  12  25       46.15       50.03      7.46 o 
  -2  12  25       98.84       87.46      7.22 o 
  -1  12  25      141.68      148.55      6.57 o 
   0  12  25      136.15      137.94      7.74 o 
   1  12  25      126.17      131.86      8.17 o 
   2  12  25       99.02       96.00      9.74 o 
   3  12  25       40.52       48.99     12.46 o 
   4  12  25       79.74       76.88      8.77 o 
  -3  13  25      166.16      174.48     10.08 o 
  -2  13  25      111.73      106.63     11.08 o 
  -1  13  25       23.31       35.52      9.75 o 
   0  13  25       92.99       95.18      7.46 o 
   1  13  25       21.50       11.52      6.02 o 
   2  13  25      106.76      117.59      9.60 o 
   3  13  25      163.13      142.00     14.99 o 
  -3  14  25       51.58       46.41      9.01 o 
  -2  14  25       94.54       91.87      7.88 o 
  -1  14  25       67.83       67.90     11.29 o 
   0  14  25      293.99      308.59     10.03 o 
   1  14  25       72.80       62.27      6.91 o 
   2  14  25       99.47      102.39      9.80 o 
   3  14  25       51.09       32.88     10.47 o 
  -2  15  25       55.70       55.66     22.84 o 
  -1  15  25      124.32      137.31      7.71 o 
   0  15  25      269.96      279.33     10.86 o 
   1  15  25      136.83      142.29     13.61 o 
   2  15  25       57.05       57.95     12.48 o 
  -2  16  25        0.08        2.74      8.93 o 
  -1  16  25       81.86       70.92      9.78 o 
   0  16  25      134.28      124.50      8.73 o 
   1  16  25       90.59       96.88     10.87 o 
   2  16  25        0.17      -11.75     12.36 o 
   1   0  26     1931.81     1868.39     30.57 o 
   2   0  26     1106.17     1072.38     25.65 o 
   3   0  26      331.04      356.14     13.38 o 
   4   0  26      213.23      205.92     17.01 o 
   5   0  26       50.01       33.33      8.42 o 
  -5   1  26      107.28      115.50     12.48 o 
  -4   1  26      140.18      116.42     10.53 o 
  -3   1  26      196.92      197.80      8.32 o 
  -2   1  26      625.43      667.50     12.41 o 
  -1   1  26     1644.86     1610.30     23.10 o 
   1   1  26     1617.30     1557.28     26.02 o 
   2   1  26      633.63      666.10     18.21 o 
   3   1  26      191.92      198.05     10.26 o 
   4   1  26      136.62      130.75      7.78 o 
   5   1  26      110.96      106.09     19.26 o 
  -5   2  26      208.47      214.72     16.81 o 
  -4   2  26       73.43       89.67      7.93 o 
  -3   2  26      198.96      188.61      8.57 o 
  -2   2  26      269.36      292.45      8.93 o 
  -1   2  26      265.68      253.71      5.20 o 
   0   2  26        3.17       -2.27      9.52 o 
   1   2  26      281.35      247.05     10.43 o 
   2   2  26      265.97      282.77     12.92 o 
   3   2  26      197.48      176.71      8.72 o 
   4   2  26       77.21       80.90      8.28 o 
   5   2  26      217.44      216.06     28.56 o 
  -5   3  26       69.43       59.73      9.52 o 
  -4   3  26      181.07      175.45      9.97 o 
  -3   3  26      390.93      379.61     12.30 o 
  -2   3  26      330.17      347.38     12.22 o 
  -1   3  26      348.57      358.91      8.11 o 
   0   3  26     2552.38     2513.01     48.82 o 
   1   3  26      347.75      340.72     11.97 o 
   2   3  26      341.41      357.68      9.28 o 
   3   3  26      374.48      372.03     11.09 o 
   4   3  26      179.35      177.64     23.80 o 
   5   3  26       65.99       81.41     22.66 o 
  -5   4  26       40.41       36.75      9.16 o 
  -4   4  26      137.45      135.91      9.01 o 
  -3   4  26      330.87      331.37      9.54 o 
  -2   4  26      547.68      573.63     11.73 o 
  -1   4  26     1028.25     1010.34     13.32 o 
   0   4  26       24.64       51.02     12.36 o 
   1   4  26     1017.54     1041.46     23.23 o 
   2   4  26      516.50      530.78     19.88 o 
   3   4  26      326.16      339.01     13.90 o 
   4   4  26      136.05      149.07      9.72 o 
   5   4  26       41.97       42.81      8.50 o 
  -5   5  26        5.09       12.40      7.72 o 
  -4   5  26      300.18      340.24     15.72 o 
  -3   5  26       23.36       25.47      5.17 o 
  -2   5  26      546.30      536.30     12.63 o 
  -1   5  26      218.04      201.41      5.43 o 
   0   5  26      118.86       90.86      6.74 o 
   1   5  26      236.25      228.54     10.39 o 
   2   5  26      572.36      546.75     27.53 o 
   3   5  26       18.96       19.74      5.38 o 
   4   5  26      305.38      348.54     14.84 o 
   5   5  26        4.44       32.87     14.37 o 
  -5   6  26      279.63      319.68     14.81 o 
  -4   6  26       14.80        3.83      5.79 o 
  -3   6  26       69.77       63.16      5.20 o 
  -2   6  26       43.35       42.34      4.42 o 
  -1   6  26      495.79      537.86      9.07 o 
   0   6  26        9.99       10.00      3.40 o 
   1   6  26      479.96      532.51     12.42 o 
   2   6  26       40.97       39.06      6.50 o 
   3   6  26       69.54       68.00      7.13 o 
   4   6  26       14.70        7.87      7.72 o 
   5   6  26      280.24      317.99     15.95 o 
  -5   7  26       25.22        1.44     10.82 o 
  -4   7  26      186.35      181.27      9.60 o 
  -3   7  26      260.31      242.03     15.92 o 
  -2   7  26      906.15      888.10     18.39 o 
  -1   7  26      442.76      466.72      8.87 o 
   0   7  26       17.78       14.89      3.18 o 
   1   7  26      434.30      446.74     13.22 o 
   2   7  26      932.83      912.33     19.78 o 
   3   7  26      249.07      249.08      9.94 o 
   4   7  26      182.74      185.80     15.18 o 
   5   7  26       24.46       28.02      9.05 o 
  -5   8  26       62.32       68.24     12.19 o 
  -4   8  26       57.01       59.73      8.16 o 
  -3   8  26      239.86      222.42      9.49 o 
  -2   8  26      141.90      155.91      8.96 o 
  -1   8  26      115.39      129.89      4.97 o 
   0   8  26       11.62       16.72      3.71 o 
   1   8  26      114.59      131.94      5.02 o 
   2   8  26      150.59      174.53     11.21 o 
   3   8  26      243.64      229.92     20.41 o 
   4   8  26       58.14       35.08      8.44 o 
   5   8  26       62.04       63.88      9.27 o 
  -4   9  26      198.77      246.44     12.64 o 
  -3   9  26       56.28       74.46      7.26 o 
  -2   9  26       45.12       52.67      5.96 o 
  -1   9  26       89.63       85.75      5.38 o 
   0   9  26        3.99       12.73      6.02 o 
   1   9  26       92.24       93.70      4.37 o 
   2   9  26       48.93       51.28      7.07 o 
   3   9  26       54.08       57.56      7.28 o 
   4   9  26      199.17      233.91     16.62 o 
  -4  10  26       60.99       49.34      8.61 o 
  -3  10  26       30.90       29.98      6.52 o 
  -2  10  26      126.37      139.29      7.44 o 
  -1  10  26       43.08       42.61      4.21 o 
   0  10  26       11.49        1.19      3.98 o 
   1  10  26       45.38       44.34      3.97 o 
   2  10  26      129.49      135.97     10.47 o 
   3  10  26       30.39       13.97     10.06 o 
   4  10  26       59.36       87.85     15.70 o 
  -4  11  26      170.86      154.57     11.38 o 
  -3  11  26        9.98       12.99      6.15 o 
  -2  11  26      310.15      291.32     10.54 o 
  -1  11  26      220.00      210.13      9.41 o 
   0  11  26      490.40      490.19     18.38 o 
   1  11  26      228.38      223.60     13.41 o 
   2  11  26      307.39      304.13     13.46 o 
   3  11  26       10.53        4.32      6.93 o 
   4  11  26      164.44      138.14     13.08 o 
  -4  12  26       89.05       89.58     10.49 o 
  -3  12  26      340.44      354.50     13.37 o 
  -2  12  26      102.33       96.84      8.07 o 
  -1  12  26      183.95      185.87      6.75 o 
   0  12  26      150.38      119.91      6.27 o 
   1  12  26      181.30      172.69     12.17 o 
   2  12  26      105.75       94.37      7.55 o 
   3  12  26      347.01      356.05     15.22 o 
   4  12  26       94.45       84.70      9.25 o 
  -3  13  26      101.20       86.60      8.61 o 
  -2  13  26       85.48       77.75      7.33 o 
  -1  13  26       55.18       55.19      5.69 o 
   0  13  26      538.61      601.01     13.09 o 
   1  13  26       53.94       49.77      7.78 o 
   2  13  26       80.38       64.85     14.05 o 
   3  13  26      104.81       93.07      9.02 o 
  -3  14  26       17.02       19.91      7.85 o 
  -2  14  26      168.79      190.13     11.69 o 
  -1  14  26      146.09      176.40     15.05 o 
   0  14  26       29.88       21.92      5.69 o 
   1  14  26      155.98      149.55     10.92 o 
   2  14  26      165.12      176.24     32.99 o 
   3  14  26       20.38       14.56     10.71 o 
  -2  15  26      140.39      166.10     21.39 o 
  -1  15  26       90.54       76.62      7.24 o 
   0  15  26       82.45       68.34      7.03 o 
   1  15  26       90.00       89.47     11.89 o 
   2  15  26      126.04      130.34     21.00 o 
  -1  16  26       53.18       53.73     12.66 o 
   0  16  26        0.26        9.32     15.05 o 
   1  16  26       55.94       42.89     10.94 o 
   1   0  27      361.88      370.19     10.56 o 
   2   0  27      143.22      153.79      6.91 o 
   3   0  27     1692.33     1763.60     39.14 o 
   4   0  27      176.98      161.57     10.10 o 
   5   0  27       18.81       26.91      9.15 o 
  -5   1  27       39.51       29.67     11.54 o 
  -4   1  27       93.45       81.11      7.33 o 
  -3   1  27      493.27      482.42     11.65 o 
  -2   1  27      386.42      380.23     13.28 o 
  -1   1  27      378.62      371.50     10.09 o 
   1   1  27      361.86      342.48      9.26 o 
   2   1  27      394.19      406.87     11.33 o 
   3   1  27      487.56      467.65     15.05 o 
   4   1  27       92.36      105.90      8.69 o 
   5   1  27       42.76       52.64     14.13 o 
  -5   2  27       29.48       23.52      8.03 o 
  -4   2  27      124.56      102.80     15.40 o 
  -3   2  27      371.73      352.80      9.70 o 
  -2   2  27       76.31       84.40      5.30 o 
  -1   2  27      202.57      182.10      7.56 o 
   2   2  27       72.71       74.35      5.97 o 
   3   2  27      388.86      407.86     22.89 o 
   4   2  27      118.71      110.72     11.52 o 
   5   2  27       31.39       20.20     20.85 o 
  -5   3  27       75.01      105.80      9.43 o 
  -4   3  27      217.24      229.56     11.84 o 
  -3   3  27      201.77      220.35      8.45 o 
  -2   3  27      255.60      261.33      7.07 o 
  -1   3  27      152.73      137.35      4.45 o 
   0   3  27      256.58      272.63     20.67 o 
   1   3  27      150.03      132.93      7.04 o 
   2   3  27      267.43      273.72     10.05 o 
   3   3  27      216.51      220.83     14.40 o 
   4   3  27      225.89      244.15     12.85 o 
   5   3  27       72.67       88.01     11.70 o 
  -5   4  27       41.96       50.17      8.47 o 
  -4   4  27      533.00      590.72     17.71 o 
  -3   4  27      121.06      128.39     10.21 o 
  -2   4  27      174.81      181.51      5.90 o 
  -1   4  27        1.60        2.61      2.45 o 
   0   4  27     1261.69     1268.04     22.39 o 
   1   4  27        3.21       11.29      4.96 o 
   2   4  27      174.93      184.50      9.41 o 
   3   4  27      129.13      122.67      7.15 o 
   4   4  27      520.25      567.93     17.08 o 
   5   4  27       43.31       51.49     10.44 o 
  -5   5  27        2.28        0.99      7.15 o 
  -4   5  27      112.21      117.05      9.30 o 
  -3   5  27      288.02      306.01     11.97 o 
  -2   5  27     1080.93     1113.26     22.07 o 
  -1   5  27     1225.97     1146.44     16.89 o 
   0   5  27       16.71       29.01      4.51 o 
   1   5  27     1213.62     1160.70     21.03 o 
   2   5  27     1107.20     1137.82     22.98 o 
   3   5  27      295.46      298.96     12.65 o 
   4   5  27      114.00      115.28      9.89 o 
   5   5  27        2.06       -9.81      9.81 o 
  -5   6  27       65.23       56.43     12.10 o 
  -4   6  27      356.41      386.46     13.65 o 
  -3   6  27       85.69       89.09      5.91 o 
  -2   6  27      466.87      477.04     11.05 o 
  -1   6  27     1554.01     1528.86     20.97 o 
   0   6  27      175.29      159.97      6.93 o 
   1   6  27     1542.76     1530.14     25.24 o 
   2   6  27      455.66      455.42     16.26 o 
   3   6  27       85.53      106.28      8.37 o 
   4   6  27      348.43      368.33     14.89 o 
   5   6  27       68.76       80.10     20.91 o 
  -5   7  27       21.47       20.36      9.30 o 
  -4   7  27      629.12      682.97     19.82 o 
  -3   7  27       65.39       54.48      5.61 o 
  -2   7  27       26.16       21.74      4.49 o 
  -1   7  27      137.50      123.48      4.36 o 
   0   7  27        2.07        2.58      3.30 o 
   1   7  27      137.97      122.47     15.09 o 
   2   7  27       23.92       19.22      6.11 o 
   3   7  27       58.42       56.64      8.96 o 
   4   7  27      628.50      656.67     19.68 o 
   5   7  27       18.72        8.52      9.90 o 
  -5   8  27       21.33        3.04      9.69 o 
  -4   8  27       18.58       28.90      7.50 o 
  -3   8  27       76.10       68.43      6.46 o 
  -2   8  27       48.29       43.93     11.32 o 
  -1   8  27      132.87      120.75      5.02 o 
   0   8  27     1154.26     1201.27     19.43 o 
   1   8  27      140.53      140.05      5.45 o 
   2   8  27       49.04       52.69      8.68 o 
   3   8  27       81.00       82.14      8.47 o 
   4   8  27       19.50        3.90     14.17 o 
   5   8  27       23.79       -1.16      9.20 o 
  -4   9  27       29.64       28.30     10.96 o 
  -3   9  27       75.68       57.14     10.22 o 
  -2   9  27        3.43        5.96      5.50 o 
  -1   9  27      250.94      257.98      7.44 o 
   0   9  27        0.88        7.94      7.59 o 
   1   9  27      272.56      277.46      6.28 o 
   2   9  27        3.78       16.21      5.67 o 
   3   9  27       72.28       91.87      8.35 o 
   4   9  27       32.24       49.94      9.72 o 
  -4  10  27      157.56      193.79     12.69 o 
  -3  10  27      112.59       98.90      7.84 o 
  -2  10  27      539.89      529.73     25.51 o 
  -1  10  27       18.63       21.55      4.45 o 
   0  10  27        8.07        6.69      5.66 o 
   1  10  27       16.48       13.97      5.52 o 
   2  10  27      523.99      523.41     13.91 o 
   3  10  27      107.66      118.46      9.97 o 
   4  10  27      159.20      174.45     11.64 o 
  -4  11  27      110.39      122.58     12.60 o 
  -3  11  27        2.58        5.14      6.30 o 
  -2  11  27       64.93       42.29     10.83 o 
  -1  11  27      688.03      688.03     16.68 o 
   0  11  27      611.96      641.34     13.12 o 
   1  11  27      699.61      718.25     15.60 o 
   2  11  27       66.08       61.56      7.18 o 
   3  11  27        2.68       10.48     10.45 o 
   4  11  27      108.64      121.98     13.88 o 
  -3  12  27      153.94      159.33     11.85 o 
  -2  12  27      351.47      356.63     24.79 o 
  -1  12  27       79.53       75.80      6.50 o 
   0  12  27      116.16      115.14      6.54 o 
   1  12  27       77.24       73.72     19.23 o 
   2  12  27      346.66      322.28     17.53 o 
   3  12  27      155.14      153.66     11.11 o 
  -3  13  27       38.17       16.89      7.99 o 
  -2  13  27       69.69       75.48      9.75 o 
  -1  13  27       34.99       33.41      7.28 o 
   0  13  27      127.51      106.85      7.39 o 
   1  13  27       31.80       32.84      9.34 o 
   2  13  27       62.33       83.03     16.97 o 
   3  13  27       40.43       43.70      8.94 o 
  -2  14  27      202.58      207.46     12.44 o 
  -1  14  27      114.82      122.55     15.96 o 
   0  14  27        0.06       -3.75      5.99 o 
   1  14  27      110.26      134.36      8.40 o 
   2  14  27      197.22      199.15     17.05 o 
  -2  15  27        4.61       33.71     11.84 o 
  -1  15  27      251.79      240.01     11.65 o 
   0  15  27       92.83       96.07     11.12 o 
   1  15  27      260.45      252.79     11.12 o 
   2  15  27        4.77        8.51      8.55 o 
   0  16  27       76.56       69.17     23.17 o 
   1   0  28     1031.41     1026.12     26.41 o 
   2   0  28       51.72       44.60      4.83 o 
   3   0  28      663.82      680.22     18.75 o 
   4   0  28        2.93        1.99      5.25 o 
   5   0  28       66.29       70.16     10.39 o 
  -5   1  28       67.43       61.68      9.93 o 
  -4   1  28      228.12      211.90      9.58 o 
  -3   1  28      135.27      127.04      7.09 o 
  -2   1  28       80.76       79.42      5.12 o 
  -1   1  28       65.45       53.29      5.01 o 
   1   1  28       64.32       65.49      4.11 o 
   2   1  28       80.01       86.12      6.29 o 
   3   1  28      135.33      131.28      7.46 o 
   4   1  28      224.06      207.39     12.65 o 
   5   1  28       66.22       80.21     18.58 o 
  -5   2  28      192.66      200.04     11.70 o 
  -4   2  28      177.89      178.63      9.77 o 
  -3   2  28        0.26       -0.89      4.74 o 
  -2   2  28      516.23      574.57     12.82 o 
  -1   2  28      252.28      234.68      6.49 o 
   0   2  28      191.87      170.42     20.40 o 
   1   2  28      257.06      268.03     14.84 o 
   2   2  28      519.39      524.51     17.28 o 
   3   2  28        0.18        7.46      5.61 o 
   4   2  28      165.12      147.64     20.85 o 
   5   2  28      190.59      233.85     16.75 o 
  -5   3  28       22.30       13.54      7.12 o 
  -4   3  28      181.34      189.01     11.12 o 
  -3   3  28      361.13      322.43      9.72 o 
  -2   3  28       61.07       68.35      4.71 o 
  -1   3  28      193.48      206.38      6.47 o 
   0   3  28      303.13      332.38     10.44 o 
   1   3  28      188.67      181.96      8.71 o 
   2   3  28       62.85       64.18      5.57 o 
   3   3  28      351.14      332.86      9.20 o 
   4   3  28      185.16      183.62     18.71 o 
   5   3  28       19.22       14.38      8.17 o 
  -5   4  28       13.70       11.77      7.78 o 
  -4   4  28       76.78       86.24     11.48 o 
  -3   4  28      139.27      147.74      7.30 o 
  -2   4  28      112.73      125.09      8.11 o 
  -1   4  28      218.24      237.26      7.53 o 
   0   4  28      870.31      938.64     15.53 o 
   1   4  28      232.22      229.95      8.46 o 
   2   4  28      103.23       98.07      5.66 o 
   3   4  28      136.57      141.39      8.63 o 
   4   4  28       78.04       99.39     14.45 o 
   5   4  28       13.45       30.31      9.85 o 
  -5   5  28       13.11        2.18     26.52 o 
  -4   5  28      390.23      390.83     14.21 o 
  -3   5  28       25.50       27.23      8.91 o 
  -2   5  28      114.70       85.60      6.54 o 
  -1   5  28      630.24      592.40     11.76 o 
   0   5  28     1162.59     1063.77     17.12 o 
   1   5  28      615.63      558.32     21.09 o 
   2   5  28      114.16       96.41      7.04 o 
   3   5  28       30.43       30.15      7.44 o 
   4   5  28      397.65      390.20     15.85 o 
   5   5  28       13.62       20.14     11.49 o 
  -5   6  28      281.65      306.09     20.22 o 
  -4   6  28       14.87       12.16      7.07 o 
  -3   6  28        4.55        7.13     11.99 o 
  -2   6  28       58.56       56.53      5.29 o 
  -1   6  28      313.37      315.62      8.27 o 
   0   6  28        1.00        3.09      3.29 o 
   1   6  28      346.84      338.20     22.77 o 
   2   6  28       60.19       55.42      6.64 o 
   3   6  28        3.79        3.92      8.31 o 
   4   6  28       15.80        4.59     12.82 o 
   5   6  28      280.40      277.69     17.20 o 
  -5   7  28       57.01       74.56     10.00 o 
  -4   7  28      127.18      123.54      9.08 o 
  -3   7  28       59.64       50.19      9.36 o 
  -2   7  28      283.77      256.49     12.74 o 
  -1   7  28       72.86       80.00      9.09 o 
   0   7  28        1.14        0.91      3.66 o 
   1   7  28       81.30       84.89      5.57 o 
   2   7  28      265.03      265.37     10.85 o 
   3   7  28       52.50       57.76      7.24 o 
   4   7  28      135.77      151.34     10.55 o 
   5   7  28       55.54       64.00     12.30 o 
  -4   8  28       62.10       58.02      7.74 o 
  -3   8  28      103.84      102.21      6.92 o 
  -2   8  28       79.21       87.51      9.36 o 
  -1   8  28      942.04      956.19     19.68 o 
   0   8  28      383.90      316.93      9.97 o 
   1   8  28      974.35      976.63     16.03 o 
   2   8  28       86.98       98.29      7.98 o 
   3   8  28       91.50       95.22      9.34 o 
   4   8  28       66.78       82.30      9.95 o 
  -4   9  28      105.51      103.47     10.22 o 
  -3   9  28        7.62       17.06      6.23 o 
  -2   9  28      106.29      110.31      9.29 o 
  -1   9  28       12.18       12.13      4.87 o 
   0   9  28      139.42      132.88      7.52 o 
   1   9  28        9.78        8.57      3.76 o 
   2   9  28      102.99      106.80      9.90 o 
   3   9  28        5.84       -6.40      8.08 o 
   4   9  28      112.12      144.35     14.59 o 
  -4  10  28       88.41       54.31      9.50 o 
  -3  10  28       35.05       32.69      6.77 o 
  -2  10  28       18.94       15.69      5.78 o 
  -1  10  28       41.41       48.20      6.70 o 
   0  10  28      187.65      226.35      6.53 o 
   1  10  28       45.94       38.52      5.48 o 
   2  10  28       21.86       23.10      7.37 o 
   3  10  28       34.58       38.03      6.89 o 
   4  10  28       88.54       78.09     10.06 o 
  -4  11  28       80.56       83.91     18.27 o 
  -3  11  28      146.64      151.07      9.47 o 
  -2  11  28       73.17       68.46     11.65 o 
  -1  11  28      208.27      192.62      9.86 o 
   0  11  28      147.51      147.91      7.11 o 
   1  11  28      202.15      175.40      7.76 o 
   2  11  28       73.43       69.93      8.90 o 
   3  11  28      148.12      160.03     19.17 o 
   4  11  28       77.41       87.94     10.11 o 
  -3  12  28      299.58      299.26     14.88 o 
  -2  12  28       61.05       55.28      7.56 o 
  -1  12  28        5.65       -6.26      6.26 o 
   0  12  28       25.98       38.78      5.57 o 
   1  12  28        4.12       15.09      6.02 o 
   2  12  28       60.44       46.35      7.60 o 
   3  12  28      326.08      373.85     16.58 o 
  -3  13  28       28.39       28.83     10.85 o 
  -2  13  28       32.29       39.37     13.87 o 
  -1  13  28      103.55       87.16      8.65 o 
   0  13  28      125.88      125.32      8.70 o 
   1  13  28       94.25      108.40      8.55 o 
   2  13  28       31.67       49.38      7.65 o 
   3  13  28       31.34       30.04      9.39 o 
  -2  14  28       52.22       57.73      8.41 o 
  -1  14  28      112.33       95.74      9.53 o 
   0  14  28        6.35       -1.54      6.23 o 
   1  14  28      112.90      108.50     15.64 o 
   2  14  28       48.71       38.76     12.89 o 
  -1  15  28       67.48       60.45     10.73 o 
   0  15  28       13.32       14.72      9.22 o 
   1  15  28       65.74       67.83      9.22 o 
   1   0  29       93.42      115.13      7.71 o 
   2   0  29       99.19       89.55      6.58 o 
   3   0  29       62.01       72.30      9.92 o 
   4   0  29      769.05      632.22     19.88 o 
   5   0  29        3.91        2.28     10.17 o 
  -5   1  29       80.67       84.16     11.71 o 
  -4   1  29      150.46      141.75      8.53 o 
  -3   1  29       67.67       78.70      7.06 o 
  -2   1  29      213.30      214.07      7.26 o 
  -1   1  29      242.19      235.95      8.06 o 
   0   1  29       76.42      236.15     32.63 o 
   1   1  29      222.13      212.94      6.99 o 
   2   1  29      201.47      190.02      9.03 o 
   3   1  29       67.16       90.25      7.93 o 
   4   1  29      148.54      129.44      9.70 o 
   5   1  29       83.19      103.99     12.21 o 
  -5   2  29       78.04       66.52      9.62 o 
  -4   2  29       10.69       10.18      9.78 o 
  -3   2  29       48.16       54.46      6.08 o 
  -2   2  29      542.72      523.35     12.06 o 
  -1   2  29      739.13      712.56     17.90 o 
   0   2  29       84.63      102.99      7.28 o 
   1   2  29      726.79      710.33     24.87 o 
   2   2  29      513.38      503.80     14.53 o 
   3   2  29       48.65       36.33      9.29 o 
   4   2  29       10.59       20.85      9.05 o 
   5   2  29       75.52       62.52      9.69 o 
  -5   3  29       54.47       48.31      9.92 o 
  -4   3  29       43.38       24.61      7.55 o 
  -3   3  29      177.10      185.70      9.03 o 
  -2   3  29      379.37      389.57      8.96 o 
  -1   3  29      533.96      579.39     11.11 o 
   0   3  29      470.01      496.36     11.46 o 
   1   3  29      574.67      644.29     15.34 o 
   2   3  29      385.92      385.20     16.25 o 
   3   3  29      186.70      200.98     25.79 o 
   4   3  29       39.39       32.26      8.52 o 
   5   3  29       60.26       59.14     10.34 o 
  -5   4  29       94.81       98.84      9.52 o 
  -4   4  29       78.48       90.71      8.22 o 
  -3   4  29      365.66      396.99     11.70 o 
  -2   4  29      292.79      289.02     11.38 o 
  -1   4  29      242.46      212.55      6.79 o 
   0   4  29      206.31      243.52      6.98 o 
   1   4  29      241.43      223.55     11.09 o 
   2   4  29      287.33      290.18     12.30 o 
   3   4  29      376.03      418.97     12.74 o 
   4   4  29       80.82       90.76     10.56 o 
   5   4  29       98.31       74.12     21.20 o 
  -5   5  29        9.27        7.95      8.26 o 
  -4   5  29      137.59      151.82     14.85 o 
  -3   5  29      380.06      381.04     19.50 o 
  -2   5  29      279.74      280.18      9.11 o 
  -1   5  29       30.68       31.81      3.92 o 
   0   5  29       61.34       63.94     10.01 o 
   1   5  29       25.60       29.75      4.70 o 
   2   5  29      272.57      269.34     11.39 o 
   3   5  29      386.44      374.50     27.59 o 
   4   5  29      131.49      149.71     11.38 o 
   5   5  29        8.60        5.10      9.66 o 
  -5   6  29       34.25       31.61     12.53 o 
  -4   6  29      122.19      133.37     13.35 o 
  -3   6  29       16.84       19.22      6.27 o 
  -2   6  29      382.57      401.74     10.85 o 
  -1   6  29      563.16      558.91     22.26 o 
   0   6  29       40.81       44.25      3.77 o 
   1   6  29      533.42      539.21     11.74 o 
   2   6  29      365.29      376.57     10.97 o 
   3   6  29       16.78       11.45      6.54 o 
   4   6  29      121.15      129.59     10.28 o 
   5   6  29       36.18       22.85     10.75 o 
  -4   7  29      146.64      144.65     11.95 o 
  -3   7  29       12.19       13.78      5.99 o 
  -2   7  29       56.29       49.72      5.76 o 
  -1   7  29      170.38      156.64      7.13 o 
   0   7  29        5.67        5.06      3.34 o 
   1   7  29      173.47      162.80      6.94 o 
   2   7  29       61.19       59.84      6.65 o 
   3   7  29       15.20       10.43      6.24 o 
   4   7  29      137.68      116.50     12.04 o 
  -4   8  29       57.05       43.18      9.06 o 
  -3   8  29       45.00       32.09      7.13 o 
  -2   8  29      106.65       95.94      9.62 o 
  -1   8  29       21.24       32.16     16.55 o 
   0   8  29     1025.60     1051.70     21.20 o 
   1   8  29       23.95       29.10      5.72 o 
   2   8  29      107.95      101.76     11.70 o 
   3   8  29       50.80       47.54      8.30 o 
   4   8  29       58.43       52.92     12.40 o 
  -4   9  29       57.36       73.66      9.30 o 
  -3   9  29      171.89      174.34     11.84 o 
  -2   9  29      206.98      178.29      9.40 o 
  -1   9  29      157.66      161.26      9.49 o 
   0   9  29        5.04        6.49      3.87 o 
   1   9  29      159.95      168.11     15.37 o 
   2   9  29      217.07      194.52      9.73 o 
   3   9  29      164.35      194.78      9.53 o 
   4   9  29       59.73       49.96     12.82 o 
  -4  10  29       41.14       34.55     13.91 o 
  -3  10  29       93.19       74.93      7.95 o 
  -2  10  29      216.20      210.86     10.53 o 
  -1  10  29       99.16       94.93     16.61 o 
   0  10  29       43.48       43.51      4.65 o 
   1  10  29       98.32      100.00     21.97 o 
   2  10  29      199.58      202.22     10.24 o 
   3  10  29       86.29       73.16      9.52 o 
   4  10  29       36.70       36.26     10.53 o 
  -3  11  29      105.88      119.56     10.47 o 
  -2  11  29      104.67      101.47      8.10 o 
  -1  11  29       86.40       82.40     13.16 o 
   0  11  29     1011.22     1019.27     19.36 o 
   1  11  29       85.84       87.46      6.22 o 
   2  11  29      100.25       91.30      9.04 o 
   3  11  29      107.82      140.76     10.07 o 
  -3  12  29      112.21       89.99     13.62 o 
  -2  12  29       77.30       70.08     10.79 o 
  -1  12  29      165.12      151.64     12.31 o 
   0  12  29       18.92       15.24      5.45 o 
   1  12  29      164.89      171.45     11.38 o 
   2  12  29       76.56       53.57      9.31 o 
   3  12  29      115.10       88.19     12.03 o 
  -2  13  29       30.07       30.20      7.71 o 
  -1  13  29       54.60       39.16      8.19 o 
   0  13  29       20.53       21.72     11.71 o 
   1  13  29       54.84       51.15      7.46 o 
   2  13  29       29.85       17.47      8.71 o 
  -2  14  29      104.20      125.69      9.84 o 
  -1  14  29        7.17       23.37     22.16 o 
   0  14  29        0.30        1.23     12.79 o 
   1  14  29        6.00       -6.76      8.18 o 
   2  14  29      106.03       99.08      9.11 o 
   0  15  29       39.83       36.13     12.90 o 
   1   0  30      190.35      196.71     10.42 o 
   2   0  30      130.99      127.72     14.77 o 
   3   0  30      207.84      264.57     11.12 o 
   4   0  30        0.01        1.57      6.68 o 
   5   0  30       18.80       18.26      9.16 o 
  -5   1  30      178.05      175.84     12.50 o 
  -4   1  30      350.78      337.74     15.16 o 
  -3   1  30      129.59      121.78      7.90 o 
  -2   1  30       69.74       71.94      9.39 o 
  -1   1  30      247.10      220.53      8.39 o 
   1   1  30      266.32      239.29     15.41 o 
   2   1  30       80.50       75.90      5.46 o 
   3   1  30      132.58      107.58     10.00 o 
   4   1  30      350.88      350.07     44.42 o 
   5   1  30      181.50      168.19     14.37 o 
  -5   2  30       59.60       50.58     15.31 o 
  -4   2  30       34.08       26.08      7.19 o 
  -3   2  30       26.62       19.42      6.76 o 
  -2   2  30       52.02       56.24      7.14 o 
  -1   2  30       37.09       45.93      4.69 o 
   0   2  30      211.13      186.42     12.72 o 
   1   2  30       28.46       48.06     13.03 o 
   2   2  30       50.88       58.04      5.53 o 
   3   2  30       26.49       38.50      9.18 o 
   4   2  30       34.03       30.32     10.16 o 
   5   2  30       55.89       73.33     20.70 o 
  -5   3  30       27.89       20.94     11.58 o 
  -4   3  30       65.38       44.97      7.79 o 
  -3   3  30      118.30      117.36      7.72 o 
  -2   3  30      185.52      201.08      8.81 o 
  -1   3  30      254.25      219.75      7.07 o 
   0   3  30      440.12      454.72     15.44 o 
   1   3  30      247.61      203.07      9.81 o 
   2   3  30      176.31      178.07      6.84 o 
   3   3  30      110.33      132.63     29.23 o 
   4   3  30       62.98       56.18      9.34 o 
   5   3  30       33.16       34.36      9.72 o 
  -5   4  30       62.40       63.32     12.42 o 
  -4   4  30       37.22       34.64      8.89 o 
  -3   4  30       30.54       31.21      7.92 o 
  -2   4  30       21.51       16.76      4.68 o 
  -1   4  30      324.41      351.47      8.65 o 
   0   4  30      185.46      235.44      8.33 o 
   1   4  30      330.00      351.86     16.27 o 
   2   4  30       23.66       26.91      5.12 o 
   3   4  30       29.14       22.49      6.36 o 
   4   4  30       37.67       35.03      9.32 o 
   5   4  30       63.30       60.89     14.33 o 
  -4   5  30      265.05      256.24     18.97 o 
  -3   5  30      253.88      231.71      9.81 o 
  -2   5  30      159.04      154.68      7.24 o 
  -1   5  30      221.38      213.72      6.88 o 
   0   5  30      333.33      341.06     11.48 o 
   1   5  30      213.90      191.69     17.51 o 
   2   5  30      155.07      179.73     11.13 o 
   3   5  30      266.99      226.78     10.99 o 
   4   5  30      254.57      262.11     16.52 o 
  -4   6  30       28.14       13.11     10.07 o 
  -3   6  30      243.27      268.10     11.19 o 
  -2   6  30       49.82       43.97      5.22 o 
  -1   6  30      779.61      822.36     16.88 o 
   0   6  30      693.47      649.75     13.17 o 
   1   6  30      789.38      829.81     25.13 o 
   2   6  30       49.54       41.52      8.18 o 
   3   6  30      243.63      239.19     11.19 o 
   4   6  30       29.63       19.23     10.39 o 
  -4   7  30      145.12      118.62     11.84 o 
  -3   7  30      102.70      107.56      9.00 o 
  -2   7  30      291.33      279.42     12.82 o 
  -1   7  30      219.88      233.49      7.59 o 
   0   7  30      432.89      391.86     15.90 o 
   1   7  30      222.50      212.16      9.52 o 
   2   7  30      293.62      268.07     10.84 o 
   3   7  30      103.26      113.53      8.93 o 
   4   7  30      141.74      151.44     23.16 o 
  -4   8  30       66.74       45.89      9.33 o 
  -3   8  30       34.41       25.33      7.97 o 
  -2   8  30      122.14      119.88      9.16 o 
  -1   8  30     1052.79     1046.07     22.14 o 
   0   8  30      645.08      624.50     13.80 o 
   1   8  30     1037.40     1068.23     16.50 o 
   2   8  30      119.86      108.09     12.13 o 
   3   8  30       32.62       34.30      8.12 o 
   4   8  30       66.87       56.87      9.43 o 
  -4   9  30       26.92       19.12     12.63 o 
  -3   9  30       67.12       68.37      8.81 o 
  -2   9  30        2.80        4.04      5.50 o 
  -1   9  30       25.52       18.30      5.12 o 
   0   9  30       56.95       54.11      5.64 o 
   1   9  30       22.85       25.22     10.07 o 
   2   9  30        2.95        7.63      7.76 o 
   3   9  30       73.60       74.91     10.05 o 
   4   9  30       28.68       29.69     10.79 o 
  -3  10  30       55.26       84.60      9.52 o 
  -2  10  30       38.96       38.69     10.72 o 
  -1  10  30      128.09      137.34      8.70 o 
   0  10  30       40.32       37.01      5.10 o 
   1  10  30      131.42      136.01     12.69 o 
   2  10  30       34.91       34.23      7.43 o 
   3  10  30       58.81       74.48     11.40 o 
  -3  11  30       29.56       40.62     11.01 o 
  -2  11  30      105.35      117.76     11.84 o 
  -1  11  30        5.59       18.34      7.34 o 
   0  11  30       63.74       76.63      6.53 o 
   1  11  30        5.14        3.21      5.43 o 
   2  11  30      109.52      116.71      8.44 o 
   3  11  30       29.91       27.31      8.08 o 
  -3  12  30      320.55      340.89     21.16 o 
  -2  12  30      172.20      167.15     21.71 o 
  -1  12  30       35.11       22.27      8.34 o 
   0  12  30       39.90       34.54      6.54 o 
   1  12  30       32.62       30.19      6.77 o 
   2  12  30      174.95      181.46     12.23 o 
   3  12  30      327.11      350.75     23.16 o 
  -2  13  30      108.93      130.80     11.30 o 
  -1  13  30      149.40      147.23     10.65 o 
   0  13  30       93.06       81.40      9.68 o 
   1  13  30      141.07      131.23     10.01 o 
   2  13  30      111.01      125.61     17.29 o 
  -1  14  30       67.98       65.59     15.25 o 
   0  14  30       48.50       33.72      9.54 o 
   1  14  30       65.66       56.71      8.65 o 
   1   0  31        2.84       -4.25     12.92 o 
   2   0  31       88.01      108.32     15.28 o 
   3   0  31      105.01       98.17     13.40 o 
   4   0  31      282.23      277.68     14.25 o 
   5   0  31      156.21      162.10     12.81 o 
  -5   1  31      108.10      121.23     11.71 o 
  -4   1  31        3.72        8.93      7.46 o 
  -3   1  31      507.88      529.35     16.23 o 
  -2   1  31       90.94       64.94      6.69 o 
  -1   1  31       29.52       21.89      6.23 o 
   1   1  31       30.83       23.81     11.16 o 
   2   1  31       88.56       79.01      6.50 o 
   3   1  31      512.69      538.60     18.06 o 
   4   1  31        3.02        5.83      8.53 o 
   5   1  31      114.35      127.21     16.16 o 
  -5   2  31      100.32      100.20     11.37 o 
  -4   2  31        1.16        2.56      7.34 o 
  -3   2  31       34.36       33.87      5.98 o 
  -2   2  31      405.30      423.03     20.67 o 
  -1   2  31      287.36      280.22     10.07 o 
   0   2  31      838.29      859.17     24.72 o 
   1   2  31      286.89      267.62     10.33 o 
   2   2  31      416.30      414.44     12.40 o 
   3   2  31       27.36        7.70      5.93 o 
   4   2  31        0.81       -7.17      7.17 o 
   5   2  31       95.68      120.43     13.10 o 
  -4   3  31       42.37       22.92      8.24 o 
  -3   3  31       17.74       21.90      6.80 o 
  -2   3  31      202.99      192.65      9.16 o 
  -1   3  31      395.03      406.07     16.68 o 
   0   3  31        0.06       17.33     13.14 o 
   1   3  31      426.86      454.45     30.37 o 
   2   3  31      195.38      189.72      9.17 o 
   3   3  31       21.63       26.11      7.04 o 
   4   3  31       39.77       40.10      8.79 o 
  -4   4  31      107.08      115.40      9.68 o 
  -3   4  31       17.44       10.01      5.72 o 
  -2   4  31      239.75      271.91      9.69 o 
  -1   4  31      140.01      136.36      9.27 o 
   0   4  31       46.64       53.45      7.59 o 
   1   4  31      143.73      121.14      7.49 o 
   2   4  31      229.64      262.68      9.61 o 
   3   4  31       18.28       15.43      7.22 o 
   4   4  31      116.93      126.71     11.64 o 
  -4   5  31       62.65       45.12      7.89 o 
  -3   5  31       23.70       24.53      6.44 o 
  -2   5  31      128.47      131.98      7.81 o 
  -1   5  31        8.43        3.10      3.92 o 
   0   5  31       12.67       22.68      4.44 o 
   1   5  31        5.78        1.95      7.39 o 
   2   5  31      115.92      108.75      8.28 o 
   3   5  31       27.86       46.53     14.71 o 
   4   5  31       62.49       61.15      8.83 o 
  -4   6  31       78.35       79.97      9.86 o 
  -3   6  31        3.70        4.75      6.22 o 
  -2   6  31      100.26       86.24      5.93 o 
  -1   6  31        1.95        5.23      4.46 o 
   0   6  31       38.20       45.22      8.68 o 
   1   6  31        3.04       -0.44      4.41 o 
   2   6  31       98.12       94.94      7.30 o 
   3   6  31        3.78        4.84     10.43 o 
   4   6  31       80.27      100.35     26.52 o 
  -4   7  31       16.44       23.37      9.48 o 
  -3   7  31       88.51       64.91      7.87 o 
  -2   7  31      331.86      323.64     18.91 o 
  -1   7  31        5.71        5.90      4.21 o 
   0   7  31       11.75        6.25      5.47 o 
   1   7  31        6.75        7.04      4.39 o 
   2   7  31      320.09      309.42     14.75 o 
   3   7  31       87.59       86.56      9.83 o 
   4   7  31       17.34       -5.58      9.22 o 
  -4   8  31       81.30       83.03     15.83 o 
  -3   8  31      117.28       98.32     12.10 o 
  -2   8  31       67.01       64.67      6.19 o 
  -1   8  31      119.72      132.76      7.45 o 
   0   8  31       14.45       25.82      8.50 o 
   1   8  31      118.87      124.99      6.92 o 
   2   8  31       70.65       66.69      7.00 o 
   3   8  31      126.90      123.02     10.33 o 
   4   8  31       79.90       64.12     12.36 o 
  -3   9  31       27.97       22.20     12.93 o 
  -2   9  31      174.98      168.78     13.80 o 
  -1   9  31      361.86      377.38     13.70 o 
   0   9  31        0.04        5.30      7.34 o 
   1   9  31      345.15      367.10      9.90 o 
   2   9  31      174.65      171.90     12.46 o 
   3   9  31       28.09       34.31      9.68 o 
  -3  10  31       49.90       42.51      8.90 o 
  -2  10  31       85.22       78.15     12.97 o 
  -1  10  31       38.42       34.83     12.80 o 
   0  10  31        2.48        4.93      5.36 o 
   1  10  31       39.99       40.32      8.43 o 
   2  10  31       86.66       79.82      7.55 o 
   3  10  31       42.19       49.65     11.59 o 
  -3  11  31       17.46       26.26     10.06 o 
  -2  11  31        3.78       -1.28      6.93 o 
  -1  11  31       52.65       47.83      9.24 o 
   0  11  31      182.50      178.26     12.36 o 
   1  11  31       49.69       35.48      9.03 o 
   2  11  31        4.36       -6.82      6.82 o 
   3  11  31       16.69       13.27      9.59 o 
  -2  12  31      139.94      138.78     11.18 o 
  -1  12  31        6.10       18.70      8.06 o 
   0  12  31       20.20        8.90      7.67 o 
   1  12  31        7.02       10.17     15.11 o 
   2  12  31      143.53      131.35     10.43 o 
  -2  13  31      111.65       94.12     10.22 o 
  -1  13  31       62.48       53.47      9.32 o 
   0  13  31       30.61       34.82      8.71 o 
   1  13  31       57.55       54.77      8.65 o 
   2  13  31      111.54      116.64     15.68 o 
   0  14  31        1.93       -4.80     16.09 o 
   0   0  32      224.65      225.27     23.12 o 
   1   0  32       14.38       15.01      5.85 o 
   2   0  32      495.98      514.80     13.25 o 
   3   0  32       68.91       74.24      7.58 o 
   4   0  32       67.53       64.28     10.09 o 
  -4   1  32       92.71      105.45     13.10 o 
  -3   1  32        5.44        6.76      6.67 o 
  -2   1  32      556.10      565.44     15.20 o 
  -1   1  32      168.15      151.00      9.52 o 
   0   1  32      733.15      867.53     47.14 o 
   1   1  32      173.56      153.95      9.16 o 
   2   1  32      565.77      600.54     18.10 o 
   3   1  32        5.23        7.72      8.12 o 
   4   1  32       97.08       87.86     11.08 o 
  -4   2  32       37.08       47.77     13.93 o 
  -3   2  32      269.80      292.38     20.08 o 
  -2   2  32        2.67        8.11      4.52 o 
  -1   2  32      135.95      131.23      6.65 o 
   0   2  32        0.29       25.30     15.18 o 
   1   2  32      131.89      139.89      7.10 o 
   2   2  32        2.52       12.94      5.77 o 
   3   2  32      263.06      288.93     11.76 o 
   4   2  32       37.17       51.64      9.99 o 
  -4   3  32      113.37      104.88     10.78 o 
  -3   3  32       16.50       13.33      6.13 o 
  -2   3  32      207.86      197.80     11.51 o 
  -1   3  32       49.59       53.75      5.10 o 
   0   3  32      166.33      186.39     10.71 o 
   1   3  32       47.37       28.76      9.74 o 
   2   3  32      208.67      196.62     17.50 o 
   3   3  32       14.11       -7.11     17.13 o 
   4   3  32      111.24      112.70     10.39 o 
  -4   4  32        4.38        2.92      8.19 o 
  -3   4  32       24.06       23.13      6.47 o 
  -2   4  32      238.12      236.38     13.74 o 
  -1   4  32      275.68      263.63      9.73 o 
   0   4  32        0.64        1.78      4.52 o 
   1   4  32      272.08      272.51     12.69 o 
   2   4  32      242.67      288.99     13.52 o 
   3   4  32       25.68       23.83      7.55 o 
   4   4  32        4.77        2.14     10.37 o 
  -4   5  32       96.57       85.75      9.35 o 
  -3   5  32      114.72      124.57     14.04 o 
  -2   5  32      142.59      173.10      8.21 o 
  -1   5  32       21.31       10.44      5.82 o 
   0   5  32      270.35      235.70      8.76 o 
   1   5  32       22.33       25.86      5.43 o 
   2   5  32      143.54      153.56     17.08 o 
   3   5  32      117.54      128.26     15.77 o 
   4   5  32       99.12      113.71     13.16 o 
  -4   6  32       70.93       55.82     10.35 o 
  -3   6  32      165.96      165.94      9.88 o 
  -2   6  32       74.21       62.38      6.32 o 
  -1   6  32      148.88      131.14      9.29 o 
   0   6  32      492.20      449.20     17.73 o 
   1   6  32      145.80      114.60      8.74 o 
   2   6  32       71.11       88.90     11.69 o 
   3   6  32      164.61      162.88     10.95 o 
   4   6  32       71.98       50.82     11.68 o 
  -4   7  32      233.69      232.91     16.09 o 
  -3   7  32      163.94      152.15     10.75 o 
  -2   7  32      172.77      195.69      9.60 o 
  -1   7  32       27.91       23.37      7.79 o 
   0   7  32       18.96       13.95      9.10 o 
   1   7  32       29.91       13.22      6.53 o 
   2   7  32      177.07      187.29     14.39 o 
   3   7  32      161.64      148.44     12.89 o 
   4   7  32      227.65      233.09     18.51 o 
  -3   8  32       49.78       46.31     15.19 o 
  -2   8  32       32.03       36.60      7.03 o 
  -1   8  32       35.93       42.86      9.16 o 
   0   8  32       55.93       62.77     10.14 o 
   1   8  32       35.94       37.52      5.97 o 
   2   8  32       33.35       19.64     11.75 o 
   3   8  32       55.74       47.98     11.32 o 
  -3   9  32       52.91       44.19      8.55 o 
  -2   9  32       15.95        9.95      5.87 o 
  -1   9  32       41.03       36.30     10.91 o 
   0   9  32      109.78      104.28      6.05 o 
   1   9  32       36.56       25.28      6.33 o 
   2   9  32       15.45       28.45     12.20 o 
   3   9  32       56.74       59.00     14.55 o 
  -3  10  32      129.64      128.68     12.10 o 
  -2  10  32       53.03       36.45      8.08 o 
  -1  10  32      172.79      179.97     12.29 o 
   0  10  32       13.67       25.08      9.65 o 
   1  10  32      170.64      167.03      9.46 o 
   2  10  32       52.82       58.45      8.27 o 
   3  10  32      128.95      136.01     11.67 o 
  -2  11  32      103.34      107.43      9.21 o 
  -1  11  32        7.02        0.66     13.19 o 
   0  11  32      322.88      350.84     18.18 o 
   1  11  32        7.46       13.31     10.62 o 
   2  11  32      103.09      105.39     12.98 o 
  -2  12  32       41.10       26.36     10.49 o 
  -1  12  32      206.14      202.36     12.95 o 
   0  12  32      101.15      108.50     11.03 o 
   1  12  32      206.03      186.66     13.59 o 
   2  12  32       44.73       32.53     14.13 o 
  -1  13  32       78.14       93.44     15.31 o 
   0  13  32      385.70      387.62     17.90 o 
   1  13  32       75.63       72.19     10.71 o 
   1   0  33       10.53       17.56      5.96 o 
   2   0  33       44.49       50.50     12.01 o 
   3   0  33       17.34       19.91      6.59 o 
   4   0  33      154.95      148.39     13.41 o 
  -4   1  33       74.99       66.87      8.59 o 
  -3   1  33       93.89       84.10      7.90 o 
  -2   1  33       83.15       77.68      8.83 o 
  -1   1  33       66.31       72.71     16.54 o 
   0   1  33      205.32      262.17     26.29 o 
   1   1  33       64.43       65.81     11.67 o 
   2   1  33       84.22       86.70      7.82 o 
   3   1  33       98.91      105.57     11.35 o 
   4   1  33       78.28       58.70     10.39 o 
  -4   2  33       35.53       40.52      8.41 o 
  -3   2  33       54.51       40.00      7.10 o 
  -2   2  33      139.72      140.87      8.96 o 
  -1   2  33       77.54       71.22      8.44 o 
   0   2  33       61.00       66.92      6.71 o 
   1   2  33       77.51       91.81     10.27 o 
   2   2  33      144.17      144.55     14.86 o 
   3   2  33       59.34       55.08      9.88 o 
   4   2  33       34.37       17.27     12.63 o 
  -4   3  33       14.88        8.87      8.69 o 
  -3   3  33      216.65      226.07     11.78 o 
  -2   3  33       58.16       62.80      5.94 o 
  -1   3  33       76.27       90.17      7.79 o 
   0   3  33       41.90       47.36      5.92 o 
   1   3  33       69.94       82.13      7.63 o 
   2   3  33       55.24       55.13      6.77 o 
   3   3  33      203.76      190.53     16.62 o 
   4   3  33       16.75       -4.24      8.74 o 
  -4   4  33       12.31       16.39     11.19 o 
  -3   4  33       27.61       35.97      8.88 o 
  -2   4  33       66.23       81.73      8.02 o 
  -1   4  33       94.54      113.03      6.73 o 
   0   4  33      115.67      117.58      8.80 o 
   1   4  33       84.20       80.92     13.41 o 
   2   4  33       68.33       80.95      7.31 o 
   3   4  33       27.08       36.33     15.59 o 
   4   4  33       16.58       14.26      8.81 o 
  -4   5  33       24.84       15.13      8.63 o 
  -3   5  33       58.05       51.34      7.57 o 
  -2   5  33      184.97      210.39      9.84 o 
  -1   5  33      408.41      395.02     13.74 o 
   0   5  33       65.89       73.87      7.29 o 
   1   5  33      402.01      349.28     14.89 o 
   2   5  33      188.90      190.99      9.04 o 
   3   5  33       58.27       64.17      9.62 o 
   4   5  33       25.77       19.41      9.17 o 
  -4   6  33      223.28      264.22     13.09 o 
  -3   6  33        2.78       -9.36      9.36 o 
  -2   6  33      199.61      188.34     10.12 o 
  -1   6  33       74.52       58.42      7.65 o 
   0   6  33       88.74       77.49     14.42 o 
   1   6  33       73.98       66.32      5.91 o 
   2   6  33      198.46      198.96     10.79 o 
   3   6  33        2.41       23.55     10.72 o 
   4   6  33      215.66      217.51     16.22 o 
  -3   7  33       48.09       41.81     10.44 o 
  -2   7  33        0.87        2.37      7.65 o 
  -1   7  33      181.92      168.55      7.22 o 
   0   7  33      323.24      294.72     10.40 o 
   1   7  33      191.97      189.39      7.99 o 
   2   7  33        0.57      -12.86     17.21 o 
   3   7  33       48.05       61.46     16.41 o 
  -3   8  33        5.09       16.43      8.43 o 
  -2   8  33       80.47       81.15     10.34 o 
  -1   8  33      302.08      323.11     23.09 o 
   0   8  33       20.04        5.91      5.04 o 
   1   8  33      294.46      308.21     12.93 o 
   2   8  33       81.16       85.03      9.76 o 
   3   8  33        5.51       16.08     12.36 o 
  -3   9  33       35.65       53.55     11.19 o 
  -2   9  33       13.78       15.11      8.53 o 
  -1   9  33       70.00       67.27      7.87 o 
   0   9  33        5.81       12.59      9.52 o 
   1   9  33       63.58       63.31      9.58 o 
   2   9  33       13.33        8.41      8.33 o 
   3   9  33       35.44       35.35     17.01 o 
  -2  10  33      120.19      123.30     17.74 o 
  -1  10  33       44.36       56.06      7.96 o 
   0  10  33      682.62      780.98     25.71 o 
   1  10  33       41.72       43.05      7.03 o 
   2  10  33      122.61      105.12      9.25 o 
  -2  11  33       30.85       28.29      9.49 o 
  -1  11  33       52.89       56.14     13.87 o 
   0  11  33       38.89       31.60      9.73 o 
   1  11  33       57.42       71.08     10.27 o 
   2  11  33       32.53       34.48      8.35 o 
  -1  12  33       37.26       39.62      7.80 o 
   0  12  33       39.85       21.93      8.92 o 
   1  12  33       36.40       29.84     26.97 o 
   0   0  34      135.48      118.40      9.80 o 
   1   0  34       38.70       31.67      6.58 o 
   2   0  34      506.25      543.86     17.72 o 
   3   0  34        0.93       -7.33      7.33 o 
   4   0  34       26.30       28.73     17.46 o 
  -4   1  34       68.33       72.05     10.99 o 
  -3   1  34        6.07       21.49      7.06 o 
  -2   1  34      656.42      675.70     26.68 o 
  -1   1  34       27.04       11.99      9.29 o 
   0   1  34        0.15       -1.92      4.60 o 
   1   1  34       21.82        9.96      5.58 o 
   2   1  34      654.07      708.44     19.23 o 
   3   1  34        5.73        8.03     13.17 o 
   4   1  34       70.47       63.23     10.83 o 
  -4   2  34       97.49      105.93      9.47 o 
  -3   2  34      152.69      166.96     11.26 o 
  -2   2  34      121.75      129.75      7.65 o 
  -1   2  34      254.82      247.38     11.80 o 
   0   2  34      301.12      263.98      9.13 o 
   1   2  34      242.78      240.52     12.34 o 
   2   2  34      127.00      133.71      9.07 o 
   3   2  34      151.87      172.65     13.02 o 
   4   2  34       96.58      115.76     14.77 o 
  -4   3  34        3.28       -1.15     12.91 o 
  -3   3  34       32.50       25.98      7.90 o 
  -2   3  34       50.43       34.38      5.31 o 
  -1   3  34      110.46      102.79     12.17 o 
   0   3  34      104.43      147.54      8.33 o 
   1   3  34      111.28      112.50      6.97 o 
   2   3  34       48.68       46.81      7.70 o 
   3   3  34       33.56       22.35      7.28 o 
   4   3  34        2.70        5.29     10.10 o 
  -4   4  34        7.83        5.35      8.02 o 
  -3   4  34       11.67       30.94      6.79 o 
  -2   4  34       55.26       49.64      9.55 o 
  -1   4  34      389.42      431.19     11.65 o 
   0   4  34       13.58       20.52      8.52 o 
   1   4  34      410.09      438.76     12.44 o 
   2   4  34       60.11       40.58      6.98 o 
   3   4  34       12.61       22.03     10.87 o 
   4   4  34        9.02        4.15     10.38 o 
  -4   5  34       33.02       28.04      8.96 o 
  -3   5  34      227.55      228.19     12.41 o 
  -2   5  34      148.12      157.23      8.83 o 
  -1   5  34       97.33       91.27      5.81 o 
   0   5  34      353.32      337.66     10.12 o 
   1   5  34       93.38       71.24      6.85 o 
   2   5  34      148.01      157.03      9.14 o 
   3   5  34      221.47      213.07     14.54 o 
   4   5  34       36.76       44.70     14.13 o 
  -3   6  34      298.07      244.40     12.41 o 
  -2   6  34      135.48      110.22     14.94 o 
  -1   6  34       22.02       24.24      7.20 o 
   0   6  34      248.81      276.88      9.83 o 
   1   6  34       20.76       17.01      7.39 o 
   2   6  34      132.80       99.71      8.88 o 
   3   6  34      295.11      269.03     13.48 o 
  -3   7  34      125.09      113.12      8.89 o 
  -2   7  34       76.78       88.24      7.78 o 
  -1   7  34       23.79       11.23      4.91 o 
   0   7  34       26.89       14.99      5.77 o 
   1   7  34       22.34       15.92      6.99 o 
   2   7  34       81.45       81.52      7.39 o 
   3   7  34      126.26      139.55     13.02 o 
  -3   8  34       33.03       37.61      8.36 o 
  -2   8  34       88.28       90.48      9.60 o 
  -1   8  34       50.54       48.42      7.29 o 
   0   8  34       16.17        8.92      5.48 o 
   1   8  34       59.29       51.39      7.91 o 
   2   8  34       96.86       77.90     14.12 o 
   3   8  34       34.06       17.68      8.85 o 
  -2   9  34        6.99       -1.95      8.37 o 
  -1   9  34       44.40       47.83      7.26 o 
   0   9  34        1.97       -5.50      5.50 o 
   1   9  34       39.67       18.53     22.44 o 
   2   9  34        8.09       13.48      7.92 o 
  -2  10  34       35.23       28.09     11.08 o 
  -1  10  34      130.52      123.70      9.26 o 
   0  10  34       35.64       15.06      6.80 o 
   1  10  34      131.26      152.64     11.81 o 
   2  10  34       35.35       29.04     14.72 o 
  -1  11  34       55.79       62.07      8.13 o 
   0  11  34       20.12       22.50      8.51 o 
   1  11  34       57.19       46.13     11.06 o 
   0  12  34       27.77       19.72     11.27 o 
   1   0  35      106.30      136.71     14.49 o 
   2   0  35       49.62       64.15      9.81 o 
   3   0  35        2.59       -3.43     13.29 o 
   4   0  35       73.46       64.03     11.78 o 
  -4   1  35       10.83       11.78     10.14 o 
  -3   1  35       62.48       79.98     15.75 o 
  -2   1  35        9.59       15.27      7.03 o 
  -1   1  35       60.36       61.15      9.52 o 
   0   1  35       91.64       89.81      6.32 o 
   1   1  35       58.20       70.17      8.83 o 
   2   1  35       11.05        7.02      7.98 o 
   3   1  35       61.04       68.61      9.66 o 
   4   1  35        9.51        9.13     14.41 o 
  -4   2  35       52.11       58.25     12.76 o 
  -3   2  35      145.74      139.95     22.89 o 
  -2   2  35       41.52       60.65      7.40 o 
  -1   2  35       87.18       98.06      7.52 o 
   0   2  35        5.21        2.16      5.28 o 
   1   2  35       86.44      108.64     10.97 o 
   2   2  35       44.92       67.34      8.67 o 
   3   2  35      145.18      122.37     12.00 o 
   4   2  35       52.34       51.83     10.43 o 
  -3   3  35      108.51      102.24      8.35 o 
  -2   3  35       53.13       56.14      6.74 o 
  -1   3  35      112.22      132.93     18.19 o 
   0   3  35        0.21       -3.21      7.93 o 
   1   3  35      119.09      132.85      9.24 o 
   2   3  35       54.34       54.76      7.32 o 
   3   3  35      102.02       84.50      9.60 o 
  -3   4  35       10.23       12.31      9.94 o 
  -2   4  35       46.91       28.81      6.74 o 
  -1   4  35      411.93      468.51     17.22 o 
   0   4  35        1.97        1.02      5.60 o 
   1   4  35      399.21      440.12     13.74 o 
   2   4  35       51.11       54.01      8.90 o 
   3   4  35       10.34       15.13     10.53 o 
  -3   5  35       22.82       17.56      8.34 o 
  -2   5  35      122.23      128.47     10.01 o 
  -1   5  35       45.68       51.70      6.33 o 
   0   5  35        2.21        5.74      4.97 o 
   1   5  35       41.56       56.51      7.07 o 
   2   5  35      128.93      148.42      8.76 o 
   3   5  35       25.03       16.06      8.93 o 
  -3   6  35       33.48       27.82     11.71 o 
  -2   6  35      251.94      255.44     10.83 o 
  -1   6  35       37.98       48.28      6.67 o 
   0   6  35      357.92      345.19     15.66 o 
   1   6  35       34.61       50.21      7.79 o 
   2   6  35      256.74      251.34     12.93 o 
   3   6  35       32.32       24.60     11.04 o 
  -3   7  35       13.12       -2.15      8.55 o 
  -2   7  35       73.99       72.62      7.66 o 
  -1   7  35       23.52       14.29      5.81 o 
   0   7  35       18.56       14.55      6.74 o 
   1   7  35       23.85       22.86     10.93 o 
   2   7  35       76.90       45.48      7.52 o 
   3   7  35       11.56       -2.60     12.21 o 
  -2   8  35      162.46      182.63     13.71 o 
  -1   8  35        9.39        8.37      8.38 o 
   0   8  35       14.82       15.48      5.72 o 
   1   8  35        7.75        9.84      7.35 o 
   2   8  35      163.16      171.62     14.78 o 
  -2   9  35       70.43       65.29      9.94 o 
  -1   9  35      109.67       97.22      8.63 o 
   0   9  35       28.21       31.10     15.37 o 
   1   9  35      110.27       84.12     10.56 o 
   2   9  35       71.82       77.58      8.97 o 
  -2  10  35       10.02      -13.24     16.48 o 
  -1  10  35        0.89       21.89      8.52 o 
   0  10  35      435.76      425.01     19.69 o 
   1  10  35        0.47      -11.92     11.92 o 
   2  10  35        9.28        6.73      8.98 o 
  -1  11  35        1.81       -8.90      8.90 o 
   0  11  35      165.45      124.12     14.83 o 
   1  11  35        2.03        4.95     13.82 o 
   0   0  36      201.42      150.82     16.77 o 
   1   0  36      551.43      545.94     14.22 o 
   2   0  36        0.19       -3.40      7.20 o 
   3   0  36      120.84      131.86     12.66 o 
  -3   1  36        6.57       26.85      7.63 o 
  -2   1  36      269.06      311.70     13.71 o 
  -1   1  36      128.27      105.41     10.14 o 
   0   1  36       14.59        7.30      6.01 o 
   1   1  36      119.99      109.31      7.80 o 
   2   1  36      268.46      282.12     12.03 o 
   3   1  36        7.36        7.77      8.18 o 
  -3   2  36       96.91      110.51     13.07 o 
  -2   2  36        3.96       15.19      9.36 o 
  -1   2  36      114.15      113.55      9.05 o 
   0   2  36        0.59       -0.90      6.86 o 
   1   2  36      117.57      109.96      6.74 o 
   2   2  36        3.50       13.74      6.15 o 
   3   2  36       99.89      104.28     10.90 o 
  -3   3  36      186.10      204.73     11.60 o 
  -2   3  36       20.12       16.78      6.05 o 
  -1   3  36       64.69       55.25      8.96 o 
   0   3  36       66.21       86.23      8.06 o 
   1   3  36       65.39       69.57      7.19 o 
   2   3  36       20.81       13.61      6.40 o 
   3   3  36      193.88      234.11     12.91 o 
  -3   4  36       26.22       19.00      7.17 o 
  -2   4  36       40.06       57.50      7.11 o 
  -1   4  36       16.94       10.72      6.59 o 
   0   4  36        1.00       10.94      5.51 o 
   1   4  36       19.18       18.00      6.07 o 
   2   4  36       37.52       51.33      7.46 o 
   3   4  36       26.64       50.42     11.35 o 
  -3   5  36      119.04      118.15     10.64 o 
  -2   5  36      145.71      144.89      8.98 o 
  -1   5  36       55.68       57.25     11.14 o 
   0   5  36      128.03      122.48      7.18 o 
   1   5  36       54.90       60.13      8.18 o 
   2   5  36      140.13      140.69     16.29 o 
   3   5  36      113.92      108.93     11.46 o 
  -3   6  36      154.80      144.56     10.85 o 
  -2   6  36        3.38        4.00      9.51 o 
  -1   6  36       27.99       35.76      8.29 o 
   0   6  36      330.56      322.62     10.72 o 
   1   6  36       25.96       22.96     10.86 o 
   2   6  36        3.25       -0.64      7.44 o 
   3   6  36      157.26      124.22     29.07 o 
  -2   7  36       48.20       53.02      8.60 o 
  -1   7  36       75.49       58.06     10.26 o 
   0   7  36      322.34      315.52     10.41 o 
   1   7  36       74.56       95.52     22.51 o 
   2   7  36       49.09       47.51     17.00 o 
  -2   8  36       87.71       79.44      9.30 o 
  -1   8  36      111.68      122.33     11.47 o 
   0   8  36       15.70       27.05      6.17 o 
   1   8  36      116.57      119.71      9.88 o 
   2   8  36       92.85       95.00     13.87 o 
  -2   9  36        1.84       -8.70      8.70 o 
  -1   9  36       54.06       28.49      8.52 o 
   0   9  36       25.45       19.20     22.21 o 
   1   9  36       53.09       56.67      9.81 o 
   2   9  36        2.79        4.51     12.39 o 
  -1  10  36       36.38       31.22      9.16 o 
   0  10  36       33.70       43.91      8.16 o 
   1  10  36       35.52       37.25     11.73 o 
   1   0  37       77.58       77.88      6.50 o 
   2   0  37       27.14       36.23      6.15 o 
   3   0  37        2.59       -0.87      8.90 o 
  -3   1  37      191.15      200.66     14.79 o 
  -2   1  37       80.02       85.86      8.93 o 
  -1   1  37      110.11      103.54     10.57 o 
   0   1  37       13.39       20.63      6.06 o 
   1   1  37      108.39      121.30      7.66 o 
   2   1  37       78.12       92.41     11.38 o 
   3   1  37      191.93      202.97     17.31 o 
  -3   2  37      111.94      116.96     15.84 o 
  -2   2  37        5.79        4.64      6.54 o 
  -1   2  37      185.37      200.20     11.65 o 
   0   2  37       18.34       22.63      6.41 o 
   1   2  37      191.14      212.18      9.25 o 
   2   2  37        6.11        5.83      6.85 o 
   3   2  37      109.51      103.85     11.15 o 
  -3   3  37       63.77       63.06      9.57 o 
  -2   3  37      135.98      149.56     10.47 o 
  -1   3  37       23.94       17.20      5.93 o 
   0   3  37        3.72       -0.56      9.23 o 
   1   3  37       26.66       36.67      5.81 o 
   2   3  37      144.29      150.18      9.65 o 
   3   3  37       65.19       81.24     14.92 o 
  -3   4  37       48.95       42.37      8.71 o 
  -2   4  37       34.57       49.44      6.81 o 
  -1   4  37      286.33      315.12     14.68 o 
   0   4  37       77.02       88.54     12.36 o 
   1   4  37      285.56      324.41     11.41 o 
   2   4  37       38.54       40.25      7.03 o 
   3   4  37       49.32       48.87      8.41 o 
  -3   5  37       11.73       -3.38     12.23 o 
  -2   5  37        8.43       -5.71      8.29 o 
  -1   5  37       88.87       99.46     11.60 o 
   0   5  37        9.97        9.26      5.83 o 
   1   5  37       89.29       99.61      8.31 o 
   2   5  37        9.84       21.13     11.38 o 
   3   5  37       10.01        6.20      9.24 o 
  -2   6  37       69.47       80.88      8.76 o 
  -1   6  37       35.88       21.78      8.06 o 
   0   6  37        0.20       -1.97      5.48 o 
   1   6  37       31.47       35.04      7.63 o 
   2   6  37       74.25       59.47      7.83 o 
  -2   7  37      103.18      108.30     15.27 o 
  -1   7  37       31.74       43.55     15.65 o 
   0   7  37        0.41       -5.77      5.77 o 
   1   7  37       33.79       60.03      8.32 o 
   2   7  37       98.50       88.83     10.97 o 
  -2   8  37      137.03      129.30     10.76 o 
  -1   8  37       15.13        8.02      8.96 o 
   0   8  37       16.60        9.57      7.46 o 
   1   8  37       13.04       20.13     15.98 o 
   2   8  37      139.45      118.29     11.97 o 
  -1   9  37       45.66       32.81      7.51 o 
   0   9  37      188.36      178.17     15.57 o 
   1   9  37       40.11       35.88     11.73 o 
   0   0  38       57.12       89.86     10.73 o 
   1   0  38      373.85      331.27     12.09 o 
   2   0  38       37.32       25.36      7.61 o 
   3   0  38        1.95       19.60      9.95 o 
  -3   1  38        0.35       -3.90      9.49 o 
  -2   1  38      143.92      141.36     10.22 o 
  -1   1  38      151.20      141.93     14.73 o 
   0   1  38        0.35        6.13      6.06 o 
   1   1  38      147.57      150.80      9.25 o 
   2   1  38      136.78      133.72      9.22 o 
   3   1  38        0.35       -6.03      9.01 o 
  -3   2  38       98.48      109.89     11.05 o 
  -2   2  38       27.19       24.63      9.38 o 
  -1   2  38       63.07       60.89      7.55 o 
   0   2  38       71.30       74.56      9.29 o 
   1   2  38       64.64       60.85     11.55 o 
   2   2  38       28.23       30.33      8.46 o 
   3   2  38       97.22      118.44     11.72 o 
  -2   3  38      131.40      132.27      9.45 o 
  -1   3  38       33.85       27.97     13.52 o 
   0   3  38        3.49       16.06      6.55 o 
   1   3  38       33.75       52.98      7.37 o 
   2   3  38      131.91      131.72      9.81 o 
  -2   4  38       60.73       72.55     10.27 o 
  -1   4  38      149.01      145.42     10.99 o 
   0   4  38        8.05        6.38      7.00 o 
   1   4  38      142.46      167.29      9.54 o 
   2   4  38       56.80       80.95     10.27 o 
  -2   5  38       72.02       85.38     17.27 o 
  -1   5  38       82.08       58.63      8.17 o 
   0   5  38       57.28       40.72      7.48 o 
   1   5  38       77.06       66.45     11.38 o 
   2   5  38       72.37       70.87      8.74 o 
  -2   6  38       22.61       29.76     10.68 o 
  -1   6  38        7.22        7.07      6.59 o 
   0   6  38        0.12       13.22      6.91 o 
   1   6  38        6.59        1.50      7.19 o 
   2   6  38       21.14        7.23      8.41 o 
  -1   7  38       88.25       81.06      8.44 o 
   0   7  38      140.93      175.74     10.86 o 
   1   7  38       84.59       90.74      8.47 o 
  -1   8  38       27.98       17.71      9.19 o 
   0   8  38       20.70       18.68      7.40 o 
   1   8  38       28.40       33.78      9.29 o 
   1   0  39       17.66       23.72      6.65 o 
   2   0  39       25.88       20.08     10.24 o 
  -2   1  39        1.75        2.95      7.73 o 
  -1   1  39       54.92       59.57      9.78 o 
   0   1  39       70.55       56.31      7.39 o 
   1   1  39       54.31       38.07      7.09 o 
   2   1  39        2.13       -7.58      7.70 o 
  -2   2  39       27.23       26.87      7.35 o 
  -1   2  39      132.87      150.36      9.99 o 
   0   2  39      203.54      217.91     10.52 o 
   1   2  39      135.31      174.05     11.32 o 
   2   2  39       26.08       23.71      7.90 o 
  -2   3  39       42.46       42.31      8.85 o 
  -1   3  39        0.50        6.95      7.96 o 
   0   3  39        0.17        9.66      6.91 o 
   1   3  39        0.98        7.53      6.70 o 
   2   3  39       37.51       47.24      8.03 o 
  -2   4  39      116.43      149.42     10.48 o 
  -1   4  39       94.79      104.71      9.05 o 
   0   4  39        5.86       -2.54      7.07 o 
   1   4  39       96.82      116.78      8.49 o 
   2   4  39      120.84      122.70     15.79 o 
  -2   5  39       18.35        0.57      8.70 o 
  -1   5  39       15.96       16.07     11.51 o 
   0   5  39       13.23       12.28     11.12 o 
   1   5  39       15.59       11.96      6.71 o 
   2   5  39       16.76       24.93     13.78 o 
  -1   6  39      107.92       93.33     12.24 o 
   0   6  39       18.04       33.43      7.52 o 
   1   6  39      105.03       81.03      8.34 o 
   0   7  39       30.73       19.58     13.13 o 
   0   0  40        3.56        0.83     19.26 o 
   1   0  40        3.56        4.42      7.26 o 
   2   0  40       13.82       22.13     10.45 o 
  -2   1  40      116.84      129.21      9.85 o 
  -1   1  40      128.33      104.87      9.23 o 
   0   1  40       59.70       61.82      7.35 o 
   1   1  40      127.78      119.06      9.88 o 
   2   1  40      116.92      121.19     14.28 o 
  -2   2  40       19.57       25.59      7.91 o 
  -1   2  40       14.89       10.94     15.26 o 
   0   2  40        6.08       12.23      9.22 o 
   1   2  40       14.64       11.99      8.26 o 
   2   2  40       22.23       35.34      7.34 o 
  -1   3  40       63.04       78.73      8.58 o 
   0   3  40      103.32      113.33     10.08 o 
   1   3  40       61.35      106.67     10.65 o 
  -1   4  40       71.02       82.84     10.37 o 
   0   4  40        5.87        4.12      6.91 o 
   1   4  40       71.30       79.02      9.47 o 
  -1   5  40      171.99      196.09     15.31 o 
   0   5  40      159.87      154.15     10.27 o 
   1   5  40      171.90      208.22     13.61 o 
   1   0  41       23.90       15.31      8.56 o 
  -1   1  41        1.12       -7.31      7.57 o 
   0   1  41        2.40        2.45      6.64 o 
   1   1  41        1.11       23.95      8.13 o 
  -1   2  41        6.31        1.40      7.25 o 
   0   2  41      215.15      228.73     11.22 o 
   1   2  41        5.66       24.74      9.09 o 
   0   3  41       12.25       30.40      7.27 o 
                                                 
